# Supplementary material for: Global phosphoproteomics of CCR5-tropic HIV-1 signaling reveals reprogramming of cellular protein production pathways and identifies p70-S6K1 and MK2 as HIV-responsive kinases required for optimal infection of CD4+ T cells
Source: Retrovirology. 2018 Jul 3;15:44. doi: 10.1186/s12977-018-0423-4 (PMC6029029; doi:10.1186/s12977-018-0423-4)
Supplement: Supplementary file 1 — Additional file 1: Table S1. Phosphoproteomics data for peptides with large fold-changes at the 1- and 15- minute time points. Table S2. Shared proteins identified in the current study, CXCR4-HIV signaling, and the HIV-1 human protein interaction database. Table S3. Bioinformatic analysis of REACTOME pathways enriched for HIV-responsive phosphoproteins. Table S4. Cluster pathway enrichment analysis of HIV-responsive phosphoproteins. Table S5. Effects of kinase inhibitors on HIV-1 fusion, infection, and post-entry efficiency in primary CD4+ T cells.Table S6. Unprocessed proteomics data. Table S7. Phosphoproteomics data filtered by coefficient of variation (CV). Table S8. Phosphoproteomics data processed for false discovery rate (FDR) calculations. Table S9. Kinase-substrate enrichment analysis (KSEA) scores from phosphoproteomics data. Table S10. Dataset used for kinase-substrate enrichment analysis (KSEA) analysis. [file 12977_2018_423_MOESM1_ESM.xlsx]

## Sheet: Table S1
Gene	Residue(s)	log2FC.1	log2FC.2	log2FC.3	log2FC.4	log2FC.5	log2FC.6	meets.FDR			**Conversion Table
ABL1	S569	39.6999	42.1471	-3.51085	-5.27537	2.99565	3.24283	TRUE			#	Treatment	Time Point
AHNAK	S570	33.2775	36.9848	8.79187	11.6853	-0.691316	-0.91643	TRUE			1	HIV + Maraviroc	1min
ANKS1A	S626	35.4735	38.3972	3.01572	4.1838	0.77703	-0.507024	TRUE			2	HIV	1min
ASUN	S626	30.2367	36.7553	38.8012	39.1262	4.63083	1.78173	TRUE			3	HIV + Maraviroc	15min
ATF7IP	S113	39.1117	40.3892	1.90812	2.83289	0.805759	-0.70343	TRUE			4	HIV	15min
BCLAF1	S222	37.5194	39.7754	2.27187	2.93289	-0.138062	-1.70547	TRUE			5	HIV + Maraviroc	60min
BIN2	S462	31.7291	38.7708	2.50472	3.63777	2.79067	0.582158	TRUE			6	HIV	60min
C10orf54	S235	36.1452	37.3812	3.08378	2.8639	-2.55227	-2.99464	TRUE
C6orf25	Y237;T227	36.5376	36.8162	0.309064	1.95557	0.197398	-2.50603	TRUE
CAD	S1859	-0.784725	1.7854	37.0059	39.6082	1.73312	0.239903	TRUE
CD226	S290	33.6097	38.6489	0.685331	5.04352	-0.0831169	-12.1806	TRUE
CHAMP1	S284;S286	36.278	37.6721	2.21216	0.971013	0.155306	-1.44313	TRUE
CLIC1	S156	37.7739	39.8192	2.54595	2.61612	0.0970906	-1.52598	TRUE
CORO7	S915	0.747399	3.71955	37.2193	39.7127	1.83159	0.487621	TRUE
CTR9	T925	37.4365	37.5908	3.89641	4.84508	-1.35857	-1.39308	TRUE
CTTN	Y421;T401	5.11363	5.14409	-0.742946	1.31567	38.3403	37.9472	TRUE
CTTN	Y421;T401;S405	39.9472	42.3041	2.70142	3.46929	-0.0802741	-1.98429	TRUE
DCP1A	S523	0.326987	1.04717	1.08506	1.0233	40.7584	43.6073	TRUE
DDX41	S21	30.8848	38.928	32.527	40.2637	3.26512	0.342817	TRUE
DIDO1	S890	37.2011	37.4287	1.37321	0.731127	0.894179	-0.852437	TRUE
EBAG9	S36	37.6787	39.2854	2.92526	5.23353	-0.891643	-2.15522	TRUE
EIF3G	S42	34.0529	36.7677	38.534	40.8775	0.788908	-0.422063	TRUE
EML4	T899;S903	38.5768	39.3731	3.23055	3.01715	-0.00741506	-0.546464	TRUE
FAM134C	S258;S260	36.9634	37.7982	1.7176	1.26684	0.122505	-0.640582	TRUE
FAM134C	S258	39.5231	43.0056	4.55454	6.82894	-0.386532	-1.37208	TRUE
FERMT3	S484	37.3236	38.8486	0.963276	0.91784	0.369909	-0.528894	TRUE
FERMT3	T482	38.4973	39.7191	0.846169	1.39653	-0.356222	-1.08011	TRUE
FKBP5	S13	1.51494	2.04422	42.3067	42.9197	-1.30028	-2.27949	TRUE
FNBP1	S517	38.1068	39.7677	41.7662	40.9808	-2.9002	-2.29834	TRUE
HMHA1	S619	35.8769	37.2897	41.0458	41.0458	-0.813199	-1.97933	TRUE
HMHA1	S592	37.7047	39.235	-4.28965	-5.10896	2.67139	1.06814	TRUE
HSP90AB1	S226	0.299822	6.69228	41.5812	45.2759	2.39046	2.26649	TRUE
HSPH1	S557	33.2862	38.6918	41.1851	42.8757	0.26959	-2.82175	TRUE
HTATSF1	T30	37.3403	39.1429	12.1824	12.5386	0.527003	-0.109031	TRUE
ICAM3	S525	38.8102	41.3278	3.19639	4.18795	0.0728263	-0.560888	TRUE
ICAM3	S525	36.7428	37.4365	1.28611	0.192706	-0.330072	-0.22383	TRUE
IMMT	S193	38.6853	42.0773	43.4116	44.5412	0.289084	-1.14885	TRUE
INF2	S371	36.3562	39.6116	3.3826	4.60964	-1.6951	-3.26888	TRUE
KDM2B	S975;S979	-3.5197	-0.0890455	39.6013	37.1358	-0.994606	-6.17919	TRUE
KMT2A	S1685	39.5065	41.0266	1.94126	2.31289	0.772417	-0.450159	TRUE
LARP1	T68;S90	40.2527	42.049	44.2827	44.7604	-0.323757	-0.748266	TRUE
LIG1	S66	-7.92707	6.74113	36.488	39.4012	0.0236237	-0.157629	TRUE
LIN37	S138	4.39698	5.56718	40.8631	40.4861	2.84547	1.9433	TRUE
LSP1	S252	1.44607	4.4073	41.2361	42.3356	0.0286122	-2.17571	TRUE
LUZP1	S659	8.00609	12.1906	43.8173	44.3614	0.538019	-0.19718	TRUE
MARK2	T208	37.2102	38.6287	1.5367	3.1692	-0.346977	-1.83199	TRUE
MCM3	S711	31.0063	38.6422	-0.734194	0.615472	-0.559244	-1.58864	TRUE
METTL16	S453	41.2193	43.2416	5.52645	6.30146	-0.309351	-0.633279	TRUE
MPRIP	S980	35.9202	39.6885	4.20258	6.885	1.15331	-1.36161	TRUE
NAA30	S39	31.2973	32.6422	31.2489	38.4481	-0.423764	-0.693474	TRUE
NEXN	S80	34.9086	23.2662	-1.30451	2.40323	-6.07905	-9.13978	TRUE
NKAP	S149	38.7047	39.0085	3.33592	3.13207	-1.23451	-1.65498	TRUE
NOP58	S502	34.994	36.9197	2.03321	1.20679	-0.786293	-2.01227	TRUE
OXR1	S204	-9.77725	3.22013	41.3842	41.9675	-0.466448	-2.27153	TRUE
PAG1	S171	34.8145	36.5315	-8.00169	1.05208	39.9875	36.4573	TRUE
PDS5B	S1283	-1.35	-0.83633	38.097	37.1358	-0.908143	-4.13809	TRUE
PHF2	S539	38.78	40.6371	6.84946	8.03972	-1.1125	-2.5728	TRUE
PHKB	T702	37.3067	39.7475	1.51255	2.30451	-0.484309	-1.51514	TRUE
PLEKHO2	S278	39.2372	39.7413	1.69325	2.62556	0.692756	-0.670919	TRUE
PLEKHO2	T232	38.7015	40.8192	3.95225	5.25482	1.32479	-0.428783	TRUE
PMS2	S523	37.3236	37.9086	1.21541	1.4328	-3.40213	-1.92131	TRUE
PSD4	S488;T484	33.9276	35.9874	34.4159	40.3588	-3.23007	-11.3403	TRUE
RALY	S288;S295	36.7553	35.6915	-2.40617	0.547598	-0.306616	-1.23849	TRUE
RANBP2	S1160	34.7624	36.0679	2.20713	2.6097	2.16785	1.64237	TRUE
RBP3	T547;T563;T576;S558	37.6655	40.1019	7.05791	8.68579	0.427398	-1.23173	TRUE
RERE	S1106;S1113;S1115	36.6522	37.6918	-0.229175	0.499574	-0.885105	-0.621703	TRUE
SDPR	S27;S31;S32	34.4657	37.7239	38.958	40.2305	0.667927	-1.32536	TRUE
SEC31A	S532	36.6787	38.0471	1.58438	0.673806	-1.49389	-3.96614	TRUE
SENP7	S443;S444	36.0592	38.4596	0.210999	4.05785	0.324067	-1.22649	TRUE
SH3KBP1	S511	35.431	40.2961	0.403197	4.25621	1.36399	-0.586658	TRUE
SH3KBP1	S165	38.5591	41.15	2.86839	4.66156	-0.365527	-2.32653	TRUE
SMARCA2	S591	34.6515	38.9142	40.8413	41.7623	-1.14753	-3.72016	TRUE
SMARCA4	S610;S613	38.0111	40.2854	1.26888	2.31076	-0.351173	-1.49015	TRUE
SMARCA4	S610;S613	36.8399	37.8631	39.5231	39.552	-1.54156	-1.88766	TRUE
SNX12	S73	38.7769	39.682	0.185007	2.21018	-0.700455	-1.21888	TRUE
SRRM2	S1233	35.9481	36.2134	-1.28287	0.213714	2.21579	0.829318	TRUE
SRRM2	S1320;S1329	36.019	38.0773	1.23666	3.28746	0.0216603	-2.89796	TRUE
SRSF9	S211	37.0369	37.9848	38.1214	41.7546	-2.73008	-3.21837	TRUE
STRIP2	S318	38.8515	41.4954	3.14551	4.19707	0.654146	-0.757357	TRUE
STXBP5	S782	3.76746	6.95532	39.6082	42.2361	0.880239	-3.09645	TRUE
SYNE1	S8280	37.3236	40.1735	39.4786	43.8811	-0.100321	-1.20308	TRUE
TC2N	S218	39.2125	39.8192	0.246057	-0.108951	-1.39638	-1.55988	TRUE
THRAP3	S682	0.279165	0.140586	-0.2696	-0.343465	40.8486	40.1262	TRUE
TMOD3	S25	38.042	38.831	-0.00151815	1.2957	-0.633579	-1.71099	TRUE
TOP2B	S1400	37.5047	39.8207	14.3204	15.7027	-0.371521	-1.42331	TRUE
TOR1AIP1	S156;S157	37.2193	39.0496	-7.52501	-7.25226	3.25574	3.04862	TRUE
TOR1AIP1	T220;S215	2.01963	4.10625	41.9607	41.8117	-0.693506	-2.37819	TRUE
TPD52L2	S21	35.6733	38.0215	1.94809	3.039	0.483191	-0.155459	TRUE
TRIM28	S600;S601	40.419	41.1019	2.27597	3.06633	-0.553989	-0.10416	TRUE
TRIM28	S473	-0.647303	2.36656	40.3792	41.15	-0.313513	-0.960193	TRUE
TUBB1	S338	39.2505	40.2746	3.17808	5.04919	0.33634	-1.90431	TRUE
USP9X	S1600	34.971	37.3972	1.65304	2.85524	0.329441	-2.60234	TRUE
USP9X	S1844	37.6983	40.7191	4.96926	6.78198	0.706672	-0.559388	TRUE
ZC3H18	S46	3.57811	5.27661	1.77918	3.4966	37.3731	36.9634	TRUE

## Sheet: Table S2
Proteins in common between the current study and previous studies
1	2	3		1 = Wojchechowskyj et al. "Quantitative phosphoproteomics reveals extensive cellular reprogramming during HIV-1 entry." Cell Host Microbe. 2013;13:613-23.
ABLIM1	AAK1	ACIN1		2 = HIV-1, Human Protein interaction database (HHPID)
ACIN1	ABCF1	AGAP2		3 = Wojcechowskyj et al and the HHPID
AGAP2	ABL1	AHNAK
AHNAK	ACIN1	AMPD2
AMPD2	ACLY	ANXA2
ANXA2	ACTB	ARFGAP2
ARFGAP2	ADCY6	ARHGEF6
ARHGAP25	ADD3	ARHGEF7
ARHGEF2	AGAP2	ARID1A
ARHGEF6	AHCTF1	CAD
ARHGEF7	AHNAK	CANX
ARID1A	AKAP13	CD5
BIN1	ALDOA	DBN1
BIN2	AMPD2	DCP1B
BUD13	ANK1	DOCK10
CAD	ANXA2	EDC4
CANX	ARFGAP2	EPB41L2
CCNY	ARFGEF1	ETS1
CD5	ARFGEF2	EVL
CLASP2	ARHGAP35	HSP90AB1
DBN1	ARHGDIB	LARP1
DBNL	ARHGEF1	LAT
DCP1B	ARHGEF6	LCP1
DIDO1	ARHGEF7	LSP1
DNAJC9	ARID1A	MAP4
DOCK10	ATM	MTDH
DOCK11	ATP5A1	MYO18A
EDC4	BACH2	NBEAL2
EPB41L2	BAD	NCK1
ETS1	BAG3	NDRG1
EVL	BAG6	NFATC2
FAM65B	BCL11B	PAK2
FKBP15	BCLAF1	PCNT
FUNDC2	BCR	PLEC
FYB	BICD2	PML
GNL1	BRD4	PUM2
GRAP2	BRD8	RANBP2
HMHA1	BRPF1	RAPGEF6
HNRNPUL2	BSG	RPRD2
HP1BP3	BTK	SEPT9
HSP90AB1	CAD	SLC9A3R1
KLC4	CAMK1	SON
LARP1	CAMK2G	SPN
LAT	CAMK4	SPTAN1
LCP1	CANX	SRRM1
LMO7	CASC3	SRRM2
LRMP	CASP9	SSB
LSM14A	CCAR2	STIM1
LSP1	CCDC43	THRAP3
MAP4	CCNH	THUMPD1
MTDH	CD226	TMPO
MYCBP2	CD5	TP53BP1
MYO18A	CD7	TPR
NBEAL2	CDC5L	VIM
NCK1	CDV3	XRN2
NCL	CEP170
NDRG1	CEP68
NFATC2	CERS2
OPTN	CETN2
OSBPL8	CHD3
PAG1	CHMP7
PAK2	CKAP5
PCNT	CLDN5
PLEC	CLIC1
PLEKHA2	CLNS1A
PML	CLTB
PNN	CNST
PPP1R7	COPB2
PTPN6	CPNE3
PTPRCAP	CPSF2
PUM2	CREB1
RANBP2	CTPS1
RAPGEF6	CTR9
RASAL3	CTTN
RCSD1	CXCR4
REPS1	CXXC1
RPRD2	DAXX
SAMSN1	DBN1
SASH3	DCAF8
SEC22B	DCP1A
SENP7	DCP1B
SEPT6	DDB2
SEPT9	DDX1
SH3BP1	DDX21
SIPA1	DDX46
SIT1	DDX5
SLC9A3R1	DDX55
SLK	DHX30
SON	DIAPH1
SPN	DKC1
SPTAN1	DLGAP4
SRRM1	DMXL1
SRRM2	DOCK10
SSB	DYNC1I2
STIM1	EBAG9
STK10	EDC4
SYNRG	EEF1D
TBC1D10B	EEF2
TBC1D5	EIF3B
THRAP3	EIF3E
THUMPD1	EIF3G
TLE3	EIF4B
TMPO	EIF5B
TP53BP1	EP300
TPD52L2	EPB41
TPR	EPB41L2
TRAT1	EPS15
VIM	ETS1
XRN2	EVL
ZC3H11A	F11R
ZC3H13	FADD
	FAM21A
	FAM76B
	FLII
	FLNA
	FXR2
	FYN
	G3BP1
	GAK
	GATAD2A
	GH2
	GIGYF2
	GOLGA4
	GOLGB1
	GPA33
	GPI
	GPR183
	GPS1
	GSR
	GTF2F1
	GYPA
	H2AFX
	H2AFY
	HDAC1
	HDAC2
	HDGF
	HDGFRP2
	HIST3H3
	HLA-A
	HLA-B
	HLA-C
	HMGN1
	HNRNPA0
	HNRNPA1
	HNRNPA2B1
	HNRNPC
	HNRNPD
	HNRNPDL
	HNRNPK
	HNRNPM
	HSP90AA1
	HSP90AB1
	HSPB1
	HSPD1
	HSPH1
	HTATSF1
	HTT
	HUWE1
	ICAM3
	IFI16
	IL16
	ILF2
	IMPDH2
	INO80B
	INPP5D
	ITGB1
	ITGB3
	IWS1
	JUN
	KALRN
	KARS
	KAT6A
	KAT7
	KIDINS220
	KIF1B
	KMT2A
	KPNA3
	KPNA4
	LARP1
	LARP7
	LAT
	LBR
	LCP1
	LIMA1
	LMNA
	LRRC47
	LSP1
	LYN
	MADD
	MAP1A
	MAP1B
	MAP1S
	MAP3K2
	MAP3K7
	MAP4
	MATR3
	MAVS
	MBD2
	MCM3
	MCM3AP
	MDN1
	MECP2
	MED14
	MEPCE
	MFAP1
	MTDH
	MTOR
	MYEF2
	MYH9
	MYLK
	MYO18A
	NAP1L4
	NBEAL2
	NCK1
	NCL
	NCOR1
	NDRG1
	NEK9
	NELFE
	NFATC2
	NFKB2
	NFYA
	NIFK
	NIPBL
	NOP58
	NPM1
	NRBP1
	NSUN2
	NUCKS1
	NUDC
	NUMA1
	OSBPL3
	PA2G4
	PABPN1
	PACS1
	PAK2
	PARP1
	PBRM1
	PCNT
	PDE7A
	PDPK1
	PDS5B
	PEBP1
	PELP1
	PGRMC2
	PHF2
	PHKA2
	PHKB
	PKN2
	PLCB2
	PLEC
	PML
	PPFIA1
	PPFIBP1
	PPP1R12A
	PPP2R5D
	PPP6R3
	PRKAR1A
	PRKAR2A
	PRKAR2B
	PRKCB
	PRKCD
	PRKCQ
	PRKRA
	PRPF4B
	PRRC2C
	PSIP1
	PSMD11
	PSMD2
	PTPRC
	PUM2
	R3HDM1
	RAB11A
	RAB11FIP1
	RABEP1
	RACGAP1
	RAD23A
	RALBP1
	RANBP1
	RANBP2
	RAPGEF1
	RAPGEF6
	RBL2
	RBM15
	RBM15B
	RBM17
	RBM39
	RBM5
	RBMX
	REPS2
	RNF20
	RNF213
	ROCK2
	RPL23A
	RPL26
	RPL27A
	RPL29
	RPL34
	RPRD2
	RPS27
	RPS6KA3
	RPS8
	RRAS2
	RRBP1
	RSL1D1
	SAFB
	SAMHD1
	SCAF1
	SCFD1
	SEC31A
	SEC62
	SEPT9
	SETD1A
	SETD1B
	SF1
	SF3A1
	SF3B1
	SFPQ
	SH3KBP1
	SLC2A1
	SLC6A20
	SLC9A1
	SLC9A3R1
	SLU7
	SMARCA2
	SMARCA4
	SMARCA5
	SMARCC2
	SMC3
	SMC4
	SND1
	SNRNP70
	SNTB1
	SNX29
	SON
	SP100
	SP110
	SP140
	SP3
	SPEN
	SPN
	SPTAN1
	SPTBN1
	SQSTM1
	SRF
	SRRM1
	SRRM2
	SRRT
	SRSF1
	SRSF5
	SRSF7
	SRSF9
	SSB
	SSRP1
	STARD3NL
	STIM1
	STMN1
	SUPT6H
	SYTL2
	TAGLN2
	TBC1D15
	TC2N
	TCOF1
	TCP1
	THBS1
	THRAP3
	THUMPD1
	TJP2
	TLN1
	TLN2
	TMEM63A
	TMPO
	TOM1L1
	TOP2B
	TOR1AIP1
	TP53BP1
	TPM1
	TPM2
	TPR
	TRAPPC12
	TRIM21
	TRIM22
	TRIM28
	TUBA1A
	TUBB1
	U2SURP
	UBE2O
	UBR4
	USO1
	VCL
	VCP
	VDAC1
	VDAC2
	VIM
	WNK1
	XRN2
	YTHDC2
	ZBTB7A
	ZNF148
	ZNF326
	ZYX

## Sheet: Table S3
Pathway	p	All Genes in Pathway	Identified Genes	FDR Genes
Adaptive Immune System	0.0142	ACTR1A,ACTR1B,AGO1,AGO2,AGO3,AGO4,AHCYL1,AKT1,AKT1S1,AKT2,AKT3,ANAPC1,ANAPC10,ANAPC11,ANAPC13,ANAPC2,ANAPC4,ANAPC5,ANAPC7,AP1B1,AP1G1,AP1M1,AP1M2,AP1S1,AP1S2,AP1S3,AP2A1,AP2A2,AP2B1,AP2M1,AP2S1,AREL1,ARF1,ARIH2,ASB1,ASB10,ASB11,ASB12,ASB13,ASB14,ASB15,ASB16,ASB17,ASB18,ASB2,ASB3,ASB4,ASB5,ASB6,ASB7,ASB8,ASB9,ATG7,B2M,BAD,BCL10,BLK,BLMH,BLNK,BTBD1,BTBD6,BTC,BTK,BTLA,BTN1A1,BTN2A1,BTN2A2,BTN3A1,BTN…	VASP,VAMP8,UBR4,UBE2O,UBAC1,TRIP12,TRIM21,TRAT1,TNRC6C,STX4,STIM1,SNAP23,SIPA1,SH3KBP1,SEC31A,SEC22B,RNF213,RICTOR,RAP1GAP2,RACGAP1,PTPRC,PTPN6,PSMD2,PSMD11,PRKCQ,PRKCB,PPP2R5D,PHLPP1,PDPK1,PAK2,PAG1,NCK1,MTOR,MAP3K7,LYN,LMO7,LAT,KLC4,KIF23,ITGB1,IRS2,INPP5D,ICAM3,HUWE1,HLA-C,HLA-B,HLA-A,HECTD1,GRAP2,FYN,FYB,FOXO1,FBXO4,EVL,DYNC1I2,DTX3L,CREB1,CD226,CASP9,CARD11,CANX,BTN3A2,BTK,BAD,UBE2V1,TNRC6B,…	VASP,VAMP8,UBR4,UBE2O,UBAC1,TRIP12,TRIM21,TRAT1,TNRC6C,STX4,STIM1,SNAP23,SIPA1,SH3KBP1,SEC31A,SEC22B,RNF213,RICTOR,RAP1GAP2,RACGAP1,PTPRC,PTPN6,PSMD2,PSMD11,PRKCQ,PRKCB,PPP2R5D,PHLPP1,PDPK1,PAK2,PAG1,NCK1,MTOR,MAP3K7,LYN,LMO7,LAT,KLC4,KIF23,ITGB1,IRS2,INPP5D,ICAM3,HUWE1,HLA-C,HLA-B,HLA-A,HECTD1,GRAP2,FYN,FYB,FOXO1,FBXO4,EVL,DYNC1I2,DTX3L,CREB1,CD226,CASP9,CARD11,CANX,BTN3A2,BTK,BAD
Apoptotic cleavage of cellular proteins	0.0144	ACIN1,ADD1,APC,BCAP31,BIRC2,BMX,CASP3,CASP6,CASP7,CASP8,CDH1,CLSPN,CTNNB1,DBNL,DSG1,DSG2,DSG3,DSP,FNTA,GAS2,GSN,LMNA,LMNB1,MAPT,OCLN,PKP1,PLEC,PRKCD,PRKCQ,PTK2,ROCK1,SATB1,SPTAN1,STK24,STK26,TJP1,TJP2,VIM	VIM,TJP2,SPTAN1,PRKCQ,PRKCD,PLEC,LMNA,DBNL,ADD1,ACIN1,SATB1	VIM,TJP2,SPTAN1,PRKCQ,PRKCD,PLEC,LMNA,DBNL,ADD1,ACIN1
Apoptotic execution phase	0.000217	ACIN1,ADD1,APC,BCAP31,BIRC2,BMX,CASP3,CASP6,CASP7,CASP8,CDH1,CLSPN,CTNNB1,DBNL,DFFA,DFFB,DNM1L,DSG1,DSG2,DSG3,DSP,FNTA,GAS2,GSN,H1F0,HIST1H1A,HIST1H1B,HIST1H1C,HIST1H1D,HIST1H1E,HMGB1,HMGB2,KPNA1,KPNB1,LMNA,LMNB1,MAPT,OCLN,PAK2,PKP1,PLEC,PRKCD,PRKCQ,PTK2,ROCK1,SATB1,SPTAN1,STK24,STK26,TJP1,TJP2,VIM	VIM,TJP2,SPTAN1,PRKCQ,PRKCD,PLEC,PAK2,LMNA,HMGB2,H1F0,DBNL,ADD1,ACIN1,SATB1,HIST1H1C,HIST1H1B	VIM,TJP2,SPTAN1,PRKCQ,PRKCD,PLEC,PAK2,LMNA,HMGB2,H1F0,DBNL,ADD1,ACIN1
Axon guidance	0.014	ABL1,ABL2,ABLIM1,ABLIM2,ABLIM3,ACTB,ACTG1,ACTN2,ACTR2,ACTR3,ADAM10,AGAP2,AGRN,AKAP9,ALCAM,ANGPT1,ANK1,ANK2,ANK3,AP2A1,AP2A2,AP2B1,AP2M1,AP2S1,APBB1IP,APH1A,APH1B,ARAF,ARHGAP35,ARHGAP39,ARHGEF11,ARHGEF12,ARHGEF28,ARHGEF7,ARPC1A,ARPC1B,ARPC2,ARPC3,ARPC4,ARPC5,ARRB1,ARRB2,ARTN,BRAF,BRAP,BTC,CACNA1C,CACNA1D,CACNA1G,CACNA1H,CACNA1I,CACNA1S,CACNB1,CACNB2,CACNB3,CACNB4,CALM1,CAMK2A,CAMK2B,CAMK2D,CAMK2G,…	VCL,VASP,TRPC6,TLN1,SPTBN1,SPTAN1,SH3KBP1,RPS6KA4,RPS6KA3,ROCK2,RASAL3,PTPRC,PSMD2,PSMD11,PRKCQ,PPP2R5D,PEBP1,PEA15,PAK2,NCK1,MYH9,LYN,LAT,KSR1,KALRN,ITGB3,ITGB1,ITGA2B,IRS2,HSP90AB1,HSP90AA1,GIT1,FYN,EVL,CREB1,CLTB,CLASP2,CLASP1,CAMK2G,CAMK2D,ARHGEF7,ARHGEF11,ARHGAP35,ANK1,AGAP2,ACTB,ABLIM3,ABLIM1,ABL1,TIAM1,SPTB,SPTA1,SEMA4D,RPS6KA1,ROBO2,RASA3,RAPGEF2,PSMA5,PSMA3,PFN1,NCK2,MSN,FGA,DOK2,DOK1,CL…	VCL,VASP,TRPC6,TLN1,SPTBN1,SPTAN1,SH3KBP1,RPS6KA4,RPS6KA3,ROCK2,RASAL3,PTPRC,PSMD2,PSMD11,PRKCQ,PPP2R5D,PEBP1,PEA15,PAK2,NCK1,MYH9,LYN,LAT,KSR1,KALRN,ITGB3,ITGB1,ITGA2B,IRS2,HSP90AB1,HSP90AA1,GIT1,FYN,EVL,CREB1,CLTB,CLASP2,CLASP1,CAMK2G,CAMK2D,ARHGEF7,ARHGEF11,ARHGAP35,ANK1,AGAP2,ACTB,ABLIM3,ABLIM1,ABL1
Cell-Cell communication	0.0303	ACTN1,ACTN2,ACTN3,ACTN4,AFDN,ANG,ARHGEF6,CADM1,CADM2,CADM3,CASK,CD151,CD2AP,CD47,CDH1,CDH10,CDH11,CDH12,CDH13,CDH15,CDH17,CDH18,CDH2,CDH24,CDH3,CDH4,CDH5,CDH6,CDH7,CDH8,CDH9,CLDN1,CLDN10,CLDN11,CLDN12,CLDN14,CLDN15,CLDN16,CLDN17,CLDN18,CLDN19,CLDN2,CLDN20,CLDN22,CLDN23,CLDN3,CLDN4,CLDN5,CLDN6,CLDN7,CLDN8,CLDN9,COL17A1,CRB3,CTNNA1,CTNNB1,CTNND1,DCC,DSCAM,DSCAML1,DST,F11R,FBLIM1,FERMT2,FLNA,FLNC,FY…	VASP,SPTBN1,SPTAN1,SKAP2,PTPN6,PLEC,PARD3,NCK1,LIMS1,ITGB1,ILK,FYN,FYB,FLNA,F11R,COL17A1,CLDN5,ARHGEF6,NCK2,MAPK14,MAPK11,CTNNA1,CDH6	VASP,SPTBN1,SPTAN1,SKAP2,PTPN6,PLEC,PARD3,NCK1,LIMS1,ITGB1,ILK,FYN,FYB,FLNA,F11R,COL17A1,CLDN5,ARHGEF6
Cell-extracellular matrix interactions	0.0408	ACTN1,ARHGEF6,FBLIM1,FERMT2,FLNA,FLNC,ILK,ITGB1,LIMS1,LIMS2,PARVA,PARVB,PXN,RSU1,TESK1,VASP	VASP,LIMS1,ITGB1,ILK,FLNA,ARHGEF6	VASP,LIMS1,ITGB1,ILK,FLNA,ARHGEF6
Cell Cycle	2.1e-07	AAAS,ABL1,ACD,ACTR1A,AHCTF1,AJUBA,AKAP9,AKT1,AKT2,AKT3,ALMS1,ANAPC1,ANAPC10,ANAPC11,ANAPC15,ANAPC16,ANAPC2,ANAPC4,ANAPC5,ANAPC7,ANKLE2,APITD1,ARPP19,ATM,ATR,ATRIP,AURKA,AURKB,B9D2,BABAM1,BANF1,BARD1,BIRC5,BLM,BLZF1,BORA,BRCA1,BRCA2,BRCC3,BRE,BRIP1,BTRC,BUB1,BUB1B,BUB3,CCNA1,CCNA2,CCNB1,CCNB2,CCND1,CCND2,CCND3,CCNE1,CCNE2,CCNH,CCP110,CDC14A,CDC16,CDC20,CDC23,CDC25A,CDC25B,CDC25C,CDC26,CDC27,CDC45,…	VRK1,USO1,UIMC1,TUBA1A,TPR,TP53BP1,TMPO,TERF2IP,SYNE2,SYNE1,SMC4,SMC3,SMARCA5,RSF1,RPS27,RBL2,RBL1,RANBP2,RAD9A,PSMD2,PSMD11,PRKCB,PRKAR2B,PPP2R5D,PPP1R12A,PHF8,PDS5B,PCNT,OPTN,NUMA1,NUDC,NPM1,NIPBL,NEK9,NEK7,MDC1,MCM3,LYN,LMNA,LIN37,LIG1,LEMD2,KIF23,HSP90AB1,HSP90AA1,HIST3H3,HDAC1,H2AFX,FGFR1OP,FAM175A,EP300,DYNC1I2,DKC1,DIDO1,CNTRL,CLASP2,CLASP1,CKAP5,CETN2,CEP250,CEP135,CDK11A,CCNH,BRCA2,ATM,A…	VRK1,USO1,UIMC1,TUBA1A,TPR,TP53BP1,TMPO,TERF2IP,SYNE2,SYNE1,SMC4,SMC3,SMARCA5,RSF1,RPS27,RBL2,RBL1,RANBP2,RAD9A,PSMD2,PSMD11,PRKCB,PRKAR2B,PPP2R5D,PPP1R12A,PHF8,PDS5B,PCNT,OPTN,NUMA1,NUDC,NPM1,NIPBL,NEK9,NEK7,MDC1,MCM3,LYN,LMNA,LIN37,LIG1,LEMD2,KIF23,HSP90AB1,HSP90AA1,HIST3H3,HDAC1,H2AFX,FGFR1OP,FAM175A,EP300,DYNC1I2,DKC1,DIDO1,CNTRL,CLASP2,CLASP1,CKAP5,CETN2,CEP250,CEP135,CDK11A,CCNH,BRCA2,ATM,A…
Cell Cycle, Mitotic	9.89e-05	AAAS,ABL1,ACTR1A,AHCTF1,AJUBA,AKAP9,AKT1,AKT2,AKT3,ALMS1,ANAPC1,ANAPC10,ANAPC11,ANAPC15,ANAPC16,ANAPC2,ANAPC4,ANAPC5,ANAPC7,ANKLE2,APITD1,ARPP19,AURKA,AURKB,B9D2,BANF1,BIRC5,BLZF1,BORA,BTRC,BUB1,BUB1B,BUB3,CCNA1,CCNA2,CCNB1,CCNB2,CCND1,CCND2,CCND3,CCNE1,CCNE2,CCNH,CCP110,CDC14A,CDC16,CDC20,CDC23,CDC25A,CDC25B,CDC25C,CDC26,CDC27,CDC45,CDC6,CDC7,CDCA5,CDCA8,CDK1,CDK11A,CDK11B,CDK2,CDK4,CDK5RAP2,CDK…	VRK1,USO1,TUBA1A,TPR,TMPO,SMC4,SMC3,RPS27,RBL2,RBL1,RANBP2,PSMD2,PSMD11,PRKCB,PRKAR2B,PPP2R5D,PPP1R12A,PHF8,PDS5B,PCNT,OPTN,NUMA1,NUDC,NIPBL,NEK9,NEK7,MCM3,LYN,LMNA,LIN37,LIG1,LEMD2,KIF23,HSP90AB1,HSP90AA1,HIST3H3,HDAC1,H2AFX,FGFR1OP,EP300,DYNC1I2,CNTRL,CLASP2,CLASP1,CKAP5,CETN2,CEP250,CEP135,CDK11A,CCNH,AHCTF1,ABL1,TUBA4A,TOP2A,SMC1A,RFC1,RAB8A,PSMA5,PSMA3,POLD3,PLK1,PDS5A,PCM1,NUP98,NUP214,NEDD…	VRK1,USO1,TUBA1A,TPR,TMPO,SMC4,SMC3,RPS27,RBL2,RBL1,RANBP2,PSMD2,PSMD11,PRKCB,PRKAR2B,PPP2R5D,PPP1R12A,PHF8,PDS5B,PCNT,OPTN,NUMA1,NUDC,NIPBL,NEK9,NEK7,MCM3,LYN,LMNA,LIN37,LIG1,LEMD2,KIF23,HSP90AB1,HSP90AA1,HIST3H3,HDAC1,H2AFX,FGFR1OP,EP300,DYNC1I2,CNTRL,CLASP2,CLASP1,CKAP5,CETN2,CEP250,CEP135,CDK11A,CCNH,AHCTF1,ABL1
Centrosome maturation	0.0468	ACTR1A,AKAP9,ALMS1,CCNB1,CCP110,CDK1,CDK11A,CDK11B,CDK5RAP2,CENPJ,CEP131,CEP135,CEP152,CEP164,CEP192,CEP250,CEP290,CEP41,CEP57,CEP63,CEP70,CEP72,CEP76,CEP78,CETN2,CKAP5,CLASP1,CNTRL,CSNK1D,CSNK1E,DCTN1,DCTN2,DCTN3,DYNC1H1,DYNC1I2,DYNLL1,FGFR1OP,HAUS1,HAUS2,HAUS3,HAUS4,HAUS5,HAUS6,HAUS7,HAUS8,HSP90AA1,MAPRE1,MZT1,MZT2A,MZT2B,NDE1,NEDD1,NEK2,NINL,NUMA1,ODF2,OFD1,PAFAH1B1,PCM1,PCNT,PLK1,PLK4,PPP2R1A…	TUBA1A,PRKAR2B,PCNT,NUMA1,HSP90AA1,FGFR1OP,DYNC1I2,CNTRL,CLASP1,CKAP5,CETN2,CEP250,CEP135,CDK11A,TUBA4A,PLK1,PCM1,NEDD1,HAUS6	TUBA1A,PRKAR2B,PCNT,NUMA1,HSP90AA1,FGFR1OP,DYNC1I2,CNTRL,CLASP1,CKAP5,CETN2,CEP250,CEP135,CDK11A
Chromatin modifying enzymes	0.000915	ACTB,ACTL6A,ACTL6B,AEBP2,ARID1A,ARID1B,ARID2,ARID4A,ARID4B,ARID5B,ASH1L,ASH2L,ATF2,ATF7IP,ATXN7,ATXN7L3,BRD1,BRD8,BRMS1,BRPF1,BRPF3,BRWD1,CARM1,CCND1,CDK4,CHD3,CHD4,CLOCK,COPRS,CREBBP,DMAP1,DNMT3A,DOT1L,DPY30,DR1,EED,EHMT1,EHMT2,ELP2,ELP3,ELP4,ELP5,ELP6,ENY2,EP300,EP400,EPC1,EZH2,GATAD2A,GATAD2B,GPS2,H2AFB1,H2AFJ,H2AFV,H2AFX,H2AFZ,HAT1,HCFC1,HDAC1,HDAC10,HDAC2,HDAC3,HDAC8,HIST1H2AA,HIST1H2AB,HIST…	SMARCE1,SMARCC2,SMARCA4,SMARCA2,SETD1B,SETD1A,PHF8,PHF2,PBRM1,NFKB2,NCOR1,MEAF6,KMT2D,KMT2A,KDM2B,KAT7,KAT6A,ING5,HDAC2,HDAC1,H2AFX,GATAD2A,EP300,CHD4,CHD3,BRPF1,BRD8,ATF7IP,ARID4B,ARID1A,ACTB,TAF12,SUDS3,SETD2,NCOA2,MSL3,KDM2A,DNMT3A,BRD1,ARID4A	SMARCE1,SMARCC2,SMARCA4,SMARCA2,SETD1B,SETD1A,PHF8,PHF2,PBRM1,NFKB2,NCOR1,MEAF6,KMT2D,KMT2A,KDM2B,KAT7,KAT6A,ING5,HDAC2,HDAC1,H2AFX,GATAD2A,EP300,CHD4,CHD3,BRPF1,BRD8,ATF7IP,ARID4B,ARID1A,ACTB
Chromatin organization	0.000915	ACTB,ACTL6A,ACTL6B,AEBP2,ARID1A,ARID1B,ARID2,ARID4A,ARID4B,ARID5B,ASH1L,ASH2L,ATF2,ATF7IP,ATXN7,ATXN7L3,BRD1,BRD8,BRMS1,BRPF1,BRPF3,BRWD1,CARM1,CCND1,CDK4,CHD3,CHD4,CLOCK,COPRS,CREBBP,DMAP1,DNMT3A,DOT1L,DPY30,DR1,EED,EHMT1,EHMT2,ELP2,ELP3,ELP4,ELP5,ELP6,ENY2,EP300,EP400,EPC1,EZH2,GATAD2A,GATAD2B,GPS2,H2AFB1,H2AFJ,H2AFV,H2AFX,H2AFZ,HAT1,HCFC1,HDAC1,HDAC10,HDAC2,HDAC3,HDAC8,HIST1H2AA,HIST1H2AB,HIST…	SMARCE1,SMARCC2,SMARCA4,SMARCA2,SETD1B,SETD1A,PHF8,PHF2,PBRM1,NFKB2,NCOR1,MEAF6,KMT2D,KMT2A,KDM2B,KAT7,KAT6A,ING5,HDAC2,HDAC1,H2AFX,GATAD2A,EP300,CHD4,CHD3,BRPF1,BRD8,ATF7IP,ARID4B,ARID1A,ACTB,TAF12,SUDS3,SETD2,NCOA2,MSL3,KDM2A,DNMT3A,BRD1,ARID4A	SMARCE1,SMARCC2,SMARCA4,SMARCA2,SETD1B,SETD1A,PHF8,PHF2,PBRM1,NFKB2,NCOR1,MEAF6,KMT2D,KMT2A,KDM2B,KAT7,KAT6A,ING5,HDAC2,HDAC1,H2AFX,GATAD2A,EP300,CHD4,CHD3,BRPF1,BRD8,ATF7IP,ARID4B,ARID1A,ACTB
DAP12 interactions	0.0096	ACTN2,ADCY1,ADCY2,ADCY3,ADCY4,ADCY5,ADCY6,ADCY7,ADCY8,ADCY9,AGO1,AGO2,AGO3,AGO4,AHCYL1,AKAP9,AKT1,AKT1S1,AKT2,AKT3,ANGPT1,APBB1IP,ARAF,ARRB1,ARRB2,ARTN,B2M,BAD,BRAF,BRAP,BTC,BTK,CALM1,CAMK2A,CAMK2B,CAMK2D,CAMK2G,CAMK4,CASP9,CD19,CD28,CD300E,CD300LB,CD80,CD86,CDKN1A,CDKN1B,CHUK,CLEC5A,CNKSR1,CNKSR2,CREB1,CSF2,CSF2RA,CSF2RB,CSK,CUL3,DAB2IP,DLG4,DUSP1,DUSP10,DUSP16,DUSP2,DUSP4,DUSP5,DUSP6,DUSP7,DUSP…	VCL,TRAT1,TNRC6C,TLN1,SPTBN1,SPTAN1,RICTOR,RASAL3,PSMD2,PSMD11,PRKCD,PRKAR2B,PRKAR2A,PRKAR1A,PPP2R5D,PHLPP1,PEBP1,PEA15,PDPK1,MTOR,LAT,KSR1,ITGB3,ITGA2B,IRS2,HLA-C,HLA-B,GRAP2,FYN,FOXO1,CREB1,CASP9,CAMK4,CAMK2G,CAMK2D,BTK,BAD,ADCY6,TNRC6B,SPTB,SPTA1,RASA3,RAPGEF2,PSMA5,PSMA3,PRKAR1B,MAPKAP1,ITPR1,GSK3A,FGA,CDKN1B,ARAF,APBB1IP	VCL,TRAT1,TNRC6C,TLN1,SPTBN1,SPTAN1,RICTOR,RASAL3,PSMD2,PSMD11,PRKCD,PRKAR2B,PRKAR2A,PRKAR1A,PPP2R5D,PHLPP1,PEBP1,PEA15,PDPK1,MTOR,LAT,KSR1,ITGB3,ITGA2B,IRS2,HLA-C,HLA-B,GRAP2,FYN,FOXO1,CREB1,CASP9,CAMK4,CAMK2G,CAMK2D,BTK,BAD,ADCY6
DAP12 signaling	0.00389	ACTN2,ADCY1,ADCY2,ADCY3,ADCY4,ADCY5,ADCY6,ADCY7,ADCY8,ADCY9,AGO1,AGO2,AGO3,AGO4,AHCYL1,AKAP9,AKT1,AKT1S1,AKT2,AKT3,ANGPT1,APBB1IP,ARAF,ARRB1,ARRB2,ARTN,B2M,BAD,BRAF,BRAP,BTC,BTK,CALM1,CAMK2A,CAMK2B,CAMK2D,CAMK2G,CAMK4,CASP9,CD19,CD28,CD80,CD86,CDKN1A,CDKN1B,CHUK,CNKSR1,CNKSR2,CREB1,CSF2,CSF2RA,CSF2RB,CSK,CUL3,DAB2IP,DLG4,DUSP1,DUSP10,DUSP16,DUSP2,DUSP4,DUSP5,DUSP6,DUSP7,DUSP8,DUSP9,EGF,EGFR,ERBB2…	VCL,TRAT1,TNRC6C,TLN1,SPTBN1,SPTAN1,RICTOR,RASAL3,PSMD2,PSMD11,PRKCD,PRKAR2B,PRKAR2A,PRKAR1A,PPP2R5D,PHLPP1,PEBP1,PEA15,PDPK1,MTOR,LAT,KSR1,ITGB3,ITGA2B,IRS2,GRAP2,FYN,FOXO1,CREB1,CASP9,CAMK4,CAMK2G,CAMK2D,BTK,BAD,ADCY6,TNRC6B,SPTB,SPTA1,RASA3,RAPGEF2,PSMA5,PSMA3,PRKAR1B,MAPKAP1,ITPR1,GSK3A,FGA,CDKN1B,ARAF,APBB1IP	VCL,TRAT1,TNRC6C,TLN1,SPTBN1,SPTAN1,RICTOR,RASAL3,PSMD2,PSMD11,PRKCD,PRKAR2B,PRKAR2A,PRKAR1A,PPP2R5D,PHLPP1,PEBP1,PEA15,PDPK1,MTOR,LAT,KSR1,ITGB3,ITGA2B,IRS2,GRAP2,FYN,FOXO1,CREB1,CASP9,CAMK4,CAMK2G,CAMK2D,BTK,BAD,ADCY6
Deubiquitination	0.0347	ACTB,ACTL6A,ACTR5,ACTR8,ADRB2,ADRM1,APC,AR,ARRB1,ARRB2,ASXL1,ASXL2,ATXN3,ATXN3L,ATXN7,AXIN1,AXIN2,BABAM1,BAP1,BARD1,BECN1,BIRC2,BIRC3,BRCA1,BRCC3,BRE,CCNA1,CCNA2,CCP110,CDC20,CDC25A,CDK1,CFTR,CLSPN,CYLD,DDB2,DDX58,EP300,ESR1,FAM175A,FAM175B,FKBP8,FOXK1,FOXK2,FOXO4,GATA3,HCFC1,HGS,HIF1A,HIST1H2AA,HIST1H2AB,HIST1H2AC,HIST1H2AD,HIST1H2AG,HIST1H2AH,HIST1H2AJ,HIST1H2BA,HIST1H2BB,HIST1H2BC,HIST1H2BD,HI…	VDAC2,VDAC1,VCPIP1,VCP,USP9X,USP8,USP7,USP47,USP42,USP4,USP15,USP10,UIMC1,TOMM20,SNX3,RAD23A,PSMD2,PSMD11,NFRKB,MAVS,MAP3K7,JOSD1,INO80B,FOXK1,FAM175A,EP300,DDB2,BAP1,ACTB,WDR20,USP28,UFD1L,TRIM25,SUDS3,STAM2,PSMA5,PSMA3,IKBKG	VDAC2,VDAC1,VCPIP1,VCP,USP9X,USP8,USP7,USP47,USP42,USP4,USP15,USP10,UIMC1,TOMM20,SNX3,RAD23A,PSMD2,PSMD11,NFRKB,MAVS,MAP3K7,JOSD1,INO80B,FOXK1,FAM175A,EP300,DDB2,BAP1,ACTB
DNA Repair	0.00495	ABL1,ACTB,ACTL6A,ACTR5,ACTR8,ADPRHL2,ALKBH2,ALKBH3,ALKBH5,APBB1,APEX1,APITD1,AQR,ASCC1,ASCC2,ASCC3,ATM,ATR,ATRIP,BABAM1,BAP1,BARD1,BAZ1B,BLM,BRCA1,BRCA2,BRCC3,BRE,BRIP1,CCNA1,CCNA2,CCNH,CDK2,CDK7,CETN2,CHD1L,CHEK1,CHEK2,CLSPN,COPS2,COPS3,COPS4,COPS5,COPS6,COPS7A,COPS7B,COPS8,CUL4A,CUL4B,DCLRE1A,DCLRE1B,DCLRE1C,DDB1,DDB2,DNA2,DTL,ELL,EME1,EME2,EP300,ERCC1,ERCC2,ERCC3,ERCC4,ERCC5,ERCC6,ERCC8,EXO1,E…	XPC,VCP,USP7,USP10,UIMC1,TP53BP1,SMARCA5,RIF1,RAD9A,RAD23A,PMS2,PARP1,NFRKB,MSH6,MDC1,LIG1,INO80B,HMGN1,HIST3H3,H2AFX,GPS1,FAM175A,EP300,DDB2,CHD1L,CETN2,CCNH,BRCA2,BAP1,ATM,ALKBH5,ACTB,ABL1,XRCC1,UFD1L,TRIM25,TCEA1,RFC1,RCHY1,PRKDC,POLR2A,POLD3,NBN,ERCC5,BAZ1B,ASCC3	XPC,VCP,USP7,USP10,UIMC1,TP53BP1,SMARCA5,RIF1,RAD9A,RAD23A,PMS2,PARP1,NFRKB,MSH6,MDC1,LIG1,INO80B,HMGN1,HIST3H3,H2AFX,GPS1,FAM175A,EP300,DDB2,CHD1L,CETN2,CCNH,BRCA2,BAP1,ATM,ALKBH5,ACTB,ABL1
Downstream signal transduction	0.00123	ACTN2,ADCY1,ADCY2,ADCY3,ADCY4,ADCY5,ADCY6,ADCY7,ADCY8,ADCY9,AGO1,AGO2,AGO3,AGO4,AHCYL1,AKAP9,AKT1,AKT1S1,AKT2,AKT3,ANGPT1,APBB1IP,ARAF,ARRB1,ARRB2,ARTN,BAD,BCAR1,BRAF,BRAP,BTC,CALM1,CAMK2A,CAMK2B,CAMK2D,CAMK2G,CAMK4,CASP9,CD19,CD28,CD80,CD86,CDKN1A,CDKN1B,CHUK,CNKSR1,CNKSR2,CREB1,CRK,CRKL,CSF2,CSF2RA,CSF2RB,CSK,CUL3,DAB2IP,DLG4,DUSP1,DUSP10,DUSP16,DUSP2,DUSP4,DUSP5,DUSP6,DUSP7,DUSP8,DUSP9,EGF,EGF…	VCL,TRAT1,TNRC6C,TLN1,SPTBN1,SPTAN1,RICTOR,RASAL3,RAPGEF1,PSMD2,PSMD11,PRKCD,PRKAR2B,PRKAR2A,PRKAR1A,PPP2R5D,PHLPP1,PEBP1,PEA15,PDPK1,NCK1,MTOR,LAT,KSR1,ITGB3,ITGA2B,IRS2,FYN,FOXO1,CRKL,CREB1,CASP9,CAMK4,CAMK2G,CAMK2D,BAD,ADCY6,TNRC6B,SPTB,SPTA1,RASA3,RAPGEF2,PSMA5,PSMA3,PRKAR1B,NCK2,MAPKAP1,ITPR1,GSK3A,FGA,CDKN1B,ARAF,APBB1IP	VCL,TRAT1,TNRC6C,TLN1,SPTBN1,SPTAN1,RICTOR,RASAL3,RAPGEF1,PSMD2,PSMD11,PRKCD,PRKAR2B,PRKAR2A,PRKAR1A,PPP2R5D,PHLPP1,PEBP1,PEA15,PDPK1,NCK1,MTOR,LAT,KSR1,ITGB3,ITGA2B,IRS2,FYN,FOXO1,CRKL,CREB1,CASP9,CAMK4,CAMK2G,CAMK2D,BAD,ADCY6
Downstream signaling of activated FGFR1	0.0112	FGF1,FGF10,FGF17,FGF2,FGF20,FGF22,FGF23,FGF3,FGF4,FGF5,FGF6,FGF8,FGF9,FGFR1,FLRT1,FLRT2,FLRT3,FRS2,FRS3,GAB1,GRB2,HRAS,KL,KRAS,NRAS,PIK3CA,PIK3R1,PLCG1,PTPN11,SHC1,SOS1	NA	NA
Downstream signaling of activated FGFR2	0.00922	FGF1,FGF10,FGF16,FGF17,FGF18,FGF2,FGF20,FGF22,FGF23,FGF3,FGF4,FGF5,FGF6,FGF7,FGF8,FGF9,FGFR2,FRS2,FRS3,GAB1,GRB2,HRAS,KRAS,NRAS,PIK3CA,PIK3R1,PLCG1,PTPN11,SHC1,SOS1	NA	NA
Downstream signaling of activated FGFR3	0.00922	FGF1,FGF16,FGF17,FGF18,FGF2,FGF20,FGF23,FGF4,FGF5,FGF8,FGF9,FGFR3,FRS2,FRS3,GAB1,GRB2,HRAS,KRAS,NRAS,PIK3CA,PIK3R1,PLCG1,PTPN11,SHC1,SOS1	NA	NA
Downstream signaling of activated FGFR4	0.00922	FGF1,FGF16,FGF17,FGF18,FGF19,FGF2,FGF20,FGF23,FGF4,FGF6,FGF8,FGF9,FGFR4,FRS2,FRS3,GAB1,GRB2,HRAS,KLB,KRAS,NRAS,PIK3CA,PIK3R1,PLCG1,PTPN11,SHC1,SOS1	NA	NA
ER to Golgi Anterograde Transport	0.00364	ANK1,ANK2,ANK3,ANKRD28,ARCN1,AREG,ARF1,ARF3,ARF4,ARF5,ARFGAP1,ARFGAP2,ARFGAP3,BET1,BET1L,CD55,CD59,CNIH1,CNIH2,CNIH3,COG1,COG2,COG3,COG4,COG5,COG6,COG7,COG8,COL7A1,COPA,COPB1,COPB2,COPE,COPG1,COPG2,COPZ1,COPZ2,CSNK1D,CTAGE5,CTSC,CTSZ,DCTN1,DCTN2,DCTN3,DCTN4,DCTN5,DCTN6,DYNC1H1,DYNC1I1,DYNC1I2,DYNC1LI1,DYNC1LI2,DYNLL1,DYNLL2,F5,F8,FOLR1,GBF1,GOLGA2,GOLGB1,GORASP1,GOSR1,GOSR2,GRIA1,INS,KDELR1,KDELR…	USO1,SPTBN1,SPTAN1,SEC31A,SEC23IP,SEC22B,SEC16A,SCFD1,PPP6R3,PPP6R1,GOLGB1,GBF1,F5,DYNC1I2,CTAGE5,COPB2,COG5,BET1L,ARFGAP2,ANK1,TRAPPC9,TRAPPC10,SPTB,SPTA1,DYNC1LI1,COPE,COPA	USO1,SPTBN1,SPTAN1,SEC31A,SEC23IP,SEC22B,SEC16A,SCFD1,PPP6R3,PPP6R1,GOLGB1,GBF1,F5,DYNC1I2,CTAGE5,COPB2,COG5,BET1L,ARFGAP2,ANK1
G2/M Transition	0.0368	ACTR1A,AJUBA,AKAP9,ALMS1,AURKA,BORA,BTRC,CCNA1,CCNA2,CCNB1,CCNB2,CCNH,CCP110,CDC25A,CDC25B,CDC25C,CDK1,CDK11A,CDK11B,CDK2,CDK5RAP2,CDK7,CDKN1A,CENPF,CENPJ,CEP131,CEP135,CEP152,CEP164,CEP192,CEP250,CEP290,CEP41,CEP57,CEP63,CEP70,CEP72,CEP76,CEP78,CETN2,CKAP5,CLASP1,CNTRL,CSNK1D,CSNK1E,CUL1,DCTN1,DCTN2,DCTN3,DYNC1H1,DYNC1I2,DYNLL1,EP300,FBXL18,FBXL7,FBXW11,FGFR1OP,FKBPL,FOXM1,GTSE1,HAUS1,HAUS2,HAUS…	TUBA1A,PSMD2,PSMD11,PRKAR2B,PPP1R12A,PCNT,OPTN,NUMA1,LIN37,HSP90AB1,HSP90AA1,FGFR1OP,EP300,DYNC1I2,CNTRL,CLASP1,CKAP5,CETN2,CEP250,CEP135,CDK11A,CCNH,TUBA4A,RAB8A,PSMA5,PSMA3,PLK1,PCM1,NEDD1,HAUS6	TUBA1A,PSMD2,PSMD11,PRKAR2B,PPP1R12A,PCNT,OPTN,NUMA1,LIN37,HSP90AB1,HSP90AA1,FGFR1OP,EP300,DYNC1I2,CNTRL,CLASP1,CKAP5,CETN2,CEP250,CEP135,CDK11A,CCNH
GPCR ligand binding	0.0198	ACKR1,ACKR3,ACKR4,ADCYAP1,ADCYAP1R1,ADGRE1,ADGRE2,ADGRE3,ADM,ADM2,ADORA1,ADORA2A,ADORA2B,ADORA3,ADRA1A,ADRA1B,ADRA1D,ADRA2A,ADRA2B,ADRA2C,ADRB1,ADRB2,ADRB3,AGT,AGTR1,AGTR2,ANXA1,APLN,APLNR,APP,AVP,AVPR1A,AVPR1B,AVPR2,BDKRB1,BDKRB2,BRS3,C3,C3AR1,C5,C5AR1,C5AR2,CALCA,CALCB,CALCR,CALCRL,CASR,CCK,CCKAR,CCKBR,CCL1,CCL13,CCL16,CCL19,CCL20,CCL21,CCL23,CCL25,CCL27,CCL28,CCL5,CCR1,CCR10,CCR2,CCR3,CCR4,CCR…	GPR183,GPR18,F2RL3,CXCR4,CCL13,TBXA2R,PDYN,CD97,CCR6	GPR183,GPR18,F2RL3,CXCR4,CCL13
Hemostasis	8.79e-06	A1BG,A2M,ABCC4,ABHD12,ABHD6,ABL1,ACTN1,ACTN2,ACTN4,ADRA2A,ADRA2B,ADRA2C,AHSG,AK3,AKAP1,AKAP10,AKT1,AKT2,AKT3,ALB,ALDOA,ANGPT1,ANGPT2,ANGPT4,ANXA2,ANXA5,APBB1IP,APLP2,APOA1,APOB,APOH,APOOL,APP,ARRB1,ARRB2,ATP1B1,ATP1B2,ATP1B3,ATP2A1,ATP2A2,ATP2A3,ATP2B1,ATP2B2,ATP2B3,ATP2B4,BCAR1,BRPF3,BSG,C1QBP,CABLES1,CABLES2,CALM1,CALU,CAP1,CAPZA1,CAPZA2,CAPZB,CARMIL1,CAV1,CBX5,CD109,CD177,CD2,CD244,CD36,CD44,C…	VCL,TTN,TRPC6,TOR4A,TMSB4X,TLN1,THBS1,TAGLN2,SYTL4,STX4,STIM1,SPN,RACGAP1,PTPN6,PRKCQ,PRKCD,PRKCB,PRKAR2B,PRKAR2A,PRKAR1A,PPP2R5D,PLG,PIK3R6,PDPK1,P2RX3,MRVI1,MAGED2,LYN,LAT,KLC4,KIF23,KIF21A,KIF1B,KIF13B,ITGB3,ITGB1,ITGA2B,INPP5D,HDAC2,HDAC1,HABP4,GYPA,GP1BB,GP1BA,FYN,FLNA,FERMT3,F5,F2RL3,F11R,EP300,DOCK8,DOCK11,DOCK10,BSG,ANXA2,ALDOA,AHSG,ABL1,TUBA4A,TBXA2R,SLC16A1,SIN3A,PRKCH,PRKAR1B,PLA2G4A,P…	VCL,TTN,TRPC6,TOR4A,TMSB4X,TLN1,THBS1,TAGLN2,SYTL4,STX4,STIM1,SPN,RACGAP1,PTPN6,PRKCQ,PRKCD,PRKCB,PRKAR2B,PRKAR2A,PRKAR1A,PPP2R5D,PLG,PIK3R6,PDPK1,P2RX3,MRVI1,MAGED2,LYN,LAT,KLC4,KIF23,KIF21A,KIF1B,KIF13B,ITGB3,ITGB1,ITGA2B,INPP5D,HDAC2,HDAC1,HABP4,GYPA,GP1BB,GP1BA,FYN,FLNA,FERMT3,F5,F2RL3,F11R,EP300,DOCK8,DOCK11,DOCK10,BSG,ANXA2,ALDOA,AHSG,ABL1
Immune System	0.00102	A1BG,AAAS,ABCA13,ABCE1,ABI1,ABI2,ABL1,ACAA1,ACLY,ACPP,ACTB,ACTG1,ACTN2,ACTR10,ACTR1A,ACTR1B,ACTR2,ACTR3,ADAM10,ADAM17,ADAM8,ADAR,ADCY1,ADCY2,ADCY3,ADCY4,ADCY5,ADCY6,ADCY7,ADCY8,ADCY9,ADGRE3,ADGRG3,AGA,AGER,AGL,AGO1,AGO2,AGO3,AGO4,AGPAT2,AHCYL1,AHSG,AIM2,AKAP9,AKT1,AKT1S1,AKT2,AKT3,ALAD,ALDH3B1,ALDOA,ALDOC,ALOX15,ALOX5,AMPD3,ANAPC1,ANAPC10,ANAPC11,ANAPC13,ANAPC2,ANAPC4,ANAPC5,ANAPC7,ANGPT1,ANO6,AN…	VIM,VCP,VCL,VASP,VAMP8,UBR4,UBE2O,UBAC1,TRIP12,TRIM22,TRIM21,TRAT1,TPR,TNRC6C,TMEM63A,TMEM179B,TMBIM1,TLN1,TBC1D10C,STX4,STK10,STIM1,SQSTM1,SPTBN1,SPTAN1,SP100,SNAP23,SMARCA4,SIPA1,SH3KBP1,SEC31A,SEC22B,SAMHD1,RPS6KA3,RNF213,RICTOR,RASAL3,RAPGEF1,RAP1GAP2,RANBP2,RACGAP1,PTPRC,PTPN6,PSMD2,PSMD11,PRKCQ,PRKCD,PRKCB,PRKAR2B,PRKAR2A,PRKAR1A,PPP2R5D,PML,PLEKHO2,PHLPP1,PEBP1,PEA15,PDPK1,PAK2,PAG1,PA2G4,…	VIM,VCP,VCL,VASP,VAMP8,UBR4,UBE2O,UBAC1,TRIP12,TRIM22,TRIM21,TRAT1,TPR,TNRC6C,TMEM63A,TMEM179B,TMBIM1,TLN1,TBC1D10C,STX4,STK10,STIM1,SQSTM1,SPTBN1,SPTAN1,SP100,SNAP23,SMARCA4,SIPA1,SH3KBP1,SEC31A,SEC22B,SAMHD1,RPS6KA3,RNF213,RICTOR,RASAL3,RAPGEF1,RAP1GAP2,RANBP2,RACGAP1,PTPRC,PTPN6,PSMD2,PSMD11,PRKCQ,PRKCD,PRKCB,PRKAR2B,PRKAR2A,PRKAR1A,PPP2R5D,PML,PLEKHO2,PHLPP1,PEBP1,PEA15,PDPK1,PAK2,PAG1,PA2G4,…
Membrane Trafficking	0.000654	AAK1,ACBD3,ACTR2,ACTR3,ADRB2,AGFG1,AGPAT3,AGTR1,AKT1,AKT2,AKT3,ALPP,ALS2,ALS2CL,AMPH,ANK1,ANK2,ANK3,ANKRD27,ANKRD28,AP1B1,AP1G1,AP1G2,AP1M1,AP1M2,AP1S1,AP1S2,AP1S3,AP2A1,AP2A2,AP2B1,AP2M1,AP2S1,AP3B1,AP3S1,AP4B1,AP4E1,AP4M1,AP4S1,APOB,APP,ARCN1,AREG,ARF1,ARF3,ARF4,ARF5,ARF6,ARFGAP1,ARFGAP2,ARFGAP3,ARFIP2,ARFRP1,ARL1,ARPC1A,ARPC2,ARPC3,ARPC4,ARPC5,ARRB1,ARRB2,ASPSCR1,AVP,AVPR2,BET1,BET1L,BICD1,BIC…	VAMP8,USO1,TRIP10,TRAPPC12,TBC1D15,TBC1D10C,TBC1D10B,SYTL1,STX4,SPTBN1,SPTAN1,SNAP23,SH3KBP1,SH3GL1,SEC31A,SEC23IP,SEC22B,SEC16A,SCFD1,REPS2,REPS1,RALGAPA2,RACGAP1,RABEP1,RAB11A,PPP6R3,PPP6R1,OPTN,NAA30,MADD,KLC4,KIF23,KIF21A,KIF1B,KIF13B,GPS1,GOLGB1,GOLGA4,GBF1,GAK,FNBP1L,FNBP1,F5,EPS15L1,EPS15,DYNC1I2,DENND4C,DENND4A,DENND2C,CTTN,CTAGE5,COPB2,COG5,CLTB,CHMP7,C2CD5,BIN1,BICD2,BET1L,ARFGAP2,ANK1,…	VAMP8,USO1,TRIP10,TRAPPC12,TBC1D15,TBC1D10C,TBC1D10B,SYTL1,STX4,SPTBN1,SPTAN1,SNAP23,SH3KBP1,SH3GL1,SEC31A,SEC23IP,SEC22B,SEC16A,SCFD1,REPS2,REPS1,RALGAPA2,RACGAP1,RABEP1,RAB11A,PPP6R3,PPP6R1,OPTN,NAA30,MADD,KLC4,KIF23,KIF21A,KIF1B,KIF13B,GPS1,GOLGB1,GOLGA4,GBF1,GAK,FNBP1L,FNBP1,F5,EPS15L1,EPS15,DYNC1I2,DENND4C,DENND4A,DENND2C,CTTN,CTAGE5,COPB2,COG5,CLTB,CHMP7,C2CD5,BIN1,BICD2,BET1L,ARFGAP2,ANK1,…
Metabolism of proteins	1.75e-06	7SL RNA (ENSG00000222619),7SL RNA (ENSG00000222639),A4GNT,AAAS,AARS,AARS2,ABCA3,ACADVL,ACE,ACE2,ACHE,ACO2,ACTB,ACTL6A,ACTR5,ACTR8,ADAM10,ADAMTS1,ADAMTS10,ADAMTS12,ADAMTS13,ADAMTS14,ADAMTS15,ADAMTS16,ADAMTS17,ADAMTS18,ADAMTS19,ADAMTS2,ADAMTS20,ADAMTS3,ADAMTS4,ADAMTS5,ADAMTS6,ADAMTS7,ADAMTS8,ADAMTS9,ADAMTSL1,ADAMTSL2,ADAMTSL3,ADAMTSL4,ADAMTSL5,ADD1,ADGRF5,ADORA2A,ADORA2B,ADRA2A,ADRA2C,ADRB2,ADRM1,A…	ZBTB17,XRN2,XPC,VDAC2,VDAC1,VCPIP1,VCP,USP9X,USP8,USP7,USP47,USP42,USP4,USP15,USP10,USO1,UIMC1,TUBB1,TUBA1A,TPR,TP53BP1,TOP2B,TOMM20,TLN1,THBS1,TCP1,SRPR,SPTBN1,SPTAN1,SP3,SP100,SNX3,SMC3,SEC62,SEC31A,SEC23IP,SEC22B,SEC16A,SCFD1,RPS8,RPS27L,RPS27,RPL34,RPL29,RPL27A,RPL26,RPL23A,RPL21,RNF20,RANBP2,RAD23A,RAB11A,PUM2,PSMD2,PSMD11,PPP6R3,PPP6R1,PML,PLG,PHC3,PARP1,NOP58,NOP56,NFYA,NFRKB,NAGK,MDC1,MAV…	ZBTB17,XRN2,XPC,VDAC2,VDAC1,VCPIP1,VCP,USP9X,USP8,USP7,USP47,USP42,USP4,USP15,USP10,USO1,UIMC1,TUBB1,TUBA1A,TPR,TP53BP1,TOP2B,TOMM20,TLN1,THBS1,TCP1,SRPR,SPTBN1,SPTAN1,SP3,SP100,SNX3,SMC3,SEC62,SEC31A,SEC23IP,SEC22B,SEC16A,SCFD1,RPS8,RPS27L,RPS27,RPL34,RPL29,RPL27A,RPL26,RPL23A,RPL21,RNF20,RANBP2,RAD23A,RAB11A,PUM2,PSMD2,PSMD11,PPP6R3,PPP6R1,PML,PLG,PHC3,PARP1,NOP58,NOP56,NFYA,NFRKB,NAGK,MDC1,MAV…
Mitotic G2-G2/M phases	0.0434	ACTR1A,AJUBA,AKAP9,ALMS1,AURKA,BORA,BTRC,CCNA1,CCNA2,CCNB1,CCNB2,CCNH,CCP110,CDC25A,CDC25B,CDC25C,CDK1,CDK11A,CDK11B,CDK2,CDK5RAP2,CDK7,CDKN1A,CENPF,CENPJ,CEP131,CEP135,CEP152,CEP164,CEP192,CEP250,CEP290,CEP41,CEP57,CEP63,CEP70,CEP72,CEP76,CEP78,CETN2,CKAP5,CLASP1,CNTRL,CSNK1D,CSNK1E,CUL1,DCTN1,DCTN2,DCTN3,DYNC1H1,DYNC1I2,DYNLL1,E2F1,E2F3,EP300,FBXL18,FBXL7,FBXW11,FGFR1OP,FKBPL,FOXM1,GTSE1,HAUS1,…	TUBA1A,PSMD2,PSMD11,PRKAR2B,PPP1R12A,PCNT,OPTN,NUMA1,LIN37,HSP90AB1,HSP90AA1,FGFR1OP,EP300,DYNC1I2,CNTRL,CLASP1,CKAP5,CETN2,CEP250,CEP135,CDK11A,CCNH,TUBA4A,RAB8A,PSMA5,PSMA3,PLK1,PCM1,NEDD1,HAUS6	TUBA1A,PSMD2,PSMD11,PRKAR2B,PPP1R12A,PCNT,OPTN,NUMA1,LIN37,HSP90AB1,HSP90AA1,FGFR1OP,EP300,DYNC1I2,CNTRL,CLASP1,CKAP5,CETN2,CEP250,CEP135,CDK11A,CCNH
mRNA Splicing	2.06e-08	ALYREF,AQR,BCAS2,BUD31,CASC3,CCAR1,CD2BP2,CDC40,CDC5L,CHERP,CLP1,CPSF1,CPSF2,CPSF3,CPSF4,CPSF7,CRNKL1,CSTF1,CSTF2,CSTF2T,CSTF3,CTNNBL1,CWC15,CWC22,CWC25,CWC27,DDX23,DDX42,DDX46,DDX5,DHX15,DHX16,DHX38,DHX9,DNAJC8,EFTUD2,EIF4A3,ELAVL1,ELAVL2,FIP1L1,FUS,GCFC2,GPKOW,GTF2F1,GTF2F2,HNRNPA0,HNRNPA1,HNRNPA2B1,HNRNPA3,HNRNPC,HNRNPD,HNRNPF,HNRNPH1,HNRNPH2,HNRNPK,HNRNPL,HNRNPM,HNRNPR,HNRNPU,HNRNPUL1,HSPA8,I…	U2SURP,TFIP11,SRSF9,SRSF7,SRSF5,SRSF1,SRRT,SRRM2,SRRM1,SNRNP70,SLU7,SF3B1,SF3A1,SF1,RBMX,RBM5,RBM17,PRPF3,PABPN1,NCBP1,HNRNPM,HNRNPK,HNRNPD,HNRNPC,HNRNPA2B1,HNRNPA1,HNRNPA0,GTF2F1,GCFC2,DDX5,DDX46,CPSF2,CDC5L,CASC3,ZRSR2,USP39,SYMPK,SRSF6,SRSF2,SRSF11,SRSF10,SNW1,SNRNP200,SF3B2,RNPS1,RBM8A,PRPF40A,PRCC,POLR2A,HNRNPH1,FIP1L1,DHX16,CTNNBL1,CSTF2T,CD2BP2,CCAR1	U2SURP,TFIP11,SRSF9,SRSF7,SRSF5,SRSF1,SRRT,SRRM2,SRRM1,SNRNP70,SLU7,SF3B1,SF3A1,SF1,RBMX,RBM5,RBM17,PRPF3,PABPN1,NCBP1,HNRNPM,HNRNPK,HNRNPD,HNRNPC,HNRNPA2B1,HNRNPA1,HNRNPA0,GTF2F1,GCFC2,DDX5,DDX46,CPSF2,CDC5L,CASC3
mRNA Splicing - Major Pathway	6.27e-09	ALYREF,AQR,BCAS2,BUD31,CASC3,CCAR1,CD2BP2,CDC40,CDC5L,CHERP,CLP1,CPSF1,CPSF2,CPSF3,CPSF4,CPSF7,CRNKL1,CSTF1,CSTF2,CSTF2T,CSTF3,CTNNBL1,CWC15,CWC22,CWC25,CWC27,DDX23,DDX42,DDX46,DDX5,DHX15,DHX16,DHX38,DHX9,DNAJC8,EFTUD2,EIF4A3,ELAVL1,ELAVL2,FIP1L1,FUS,GCFC2,GPKOW,GTF2F1,GTF2F2,HNRNPA0,HNRNPA1,HNRNPA2B1,HNRNPA3,HNRNPC,HNRNPD,HNRNPF,HNRNPH1,HNRNPH2,HNRNPK,HNRNPL,HNRNPM,HNRNPR,HNRNPU,HNRNPUL1,HSPA8,I…	U2SURP,TFIP11,SRSF9,SRSF7,SRSF5,SRSF1,SRRT,SRRM2,SRRM1,SNRNP70,SLU7,SF3B1,SF3A1,SF1,RBMX,RBM5,RBM17,PRPF3,PABPN1,NCBP1,HNRNPM,HNRNPK,HNRNPD,HNRNPC,HNRNPA2B1,HNRNPA1,HNRNPA0,GTF2F1,GCFC2,DDX5,DDX46,CPSF2,CDC5L,CASC3,USP39,SYMPK,SRSF6,SRSF2,SRSF11,SRSF10,SNW1,SNRNP200,SF3B2,RNPS1,RBM8A,PRPF40A,PRCC,POLR2A,HNRNPH1,FIP1L1,DHX16,CTNNBL1,CSTF2T,CD2BP2,CCAR1	U2SURP,TFIP11,SRSF9,SRSF7,SRSF5,SRSF1,SRRT,SRRM2,SRRM1,SNRNP70,SLU7,SF3B1,SF3A1,SF1,RBMX,RBM5,RBM17,PRPF3,PABPN1,NCBP1,HNRNPM,HNRNPK,HNRNPD,HNRNPC,HNRNPA2B1,HNRNPA1,HNRNPA0,GTF2F1,GCFC2,DDX5,DDX46,CPSF2,CDC5L,CASC3
NGF signalling via TRKA from the plasma membrane	0.00466	ACTN2,ADCY1,ADCY2,ADCY3,ADCY4,ADCY5,ADCY6,ADCY7,ADCY8,ADCY9,ADCYAP1,ADCYAP1R1,ADORA2A,AGO1,AGO2,AGO3,AGO4,AHCYL1,AKAP9,AKT1,AKT1S1,AKT2,AKT3,ANGPT1,AP2A1,AP2A2,AP2B1,AP2M1,AP2S1,APBB1IP,ARAF,ARRB1,ARRB2,ARTN,ATF1,BAD,BRAF,BRAP,BTC,CALM1,CAMK2A,CAMK2B,CAMK2D,CAMK2G,CAMK4,CASP9,CD19,CD28,CD80,CD86,CDKN1A,CDKN1B,CHUK,CLTA,CLTC,CNKSR1,CNKSR2,CREB1,CRK,CRKL,CSF2,CSF2RA,CSF2RB,CSK,CUL3,DAB2IP,DLG4,DNAL…	VCL,TRAT1,TNRC6C,TLN1,SPTBN1,SPTAN1,RPS6KA3,RICTOR,RASAL3,RAPGEF1,PSMD2,PSMD11,PRKCD,PRKAR2B,PRKAR2A,PRKAR1A,PPP2R5D,PHLPP1,PEBP1,PEA15,PDPK1,MTOR,LAT,KSR1,KIDINS220,ITGB3,ITGA2B,IRS2,FYN,FOXO1,CRKL,CREB1,CASP9,CAMK4,CAMK2G,CAMK2D,BAD,ADCY6,TNRC6B,SPTB,SPTA1,RPS6KA1,RASA3,RAPGEF2,PSMA5,PSMA3,PRKAR1B,MAPKAP1,MAPK14,MAPK11,ITPR1,GSK3A,FGA,CLTA,CDKN1B,ARAF,APBB1IP	VCL,TRAT1,TNRC6C,TLN1,SPTBN1,SPTAN1,RPS6KA3,RICTOR,RASAL3,RAPGEF1,PSMD2,PSMD11,PRKCD,PRKAR2B,PRKAR2A,PRKAR1A,PPP2R5D,PHLPP1,PEBP1,PEA15,PDPK1,MTOR,LAT,KSR1,KIDINS220,ITGB3,ITGA2B,IRS2,FYN,FOXO1,CRKL,CREB1,CASP9,CAMK4,CAMK2G,CAMK2D,BAD,ADCY6
Platelet activation, signaling and aggregation	0.00386	A1BG,A2M,ABCC4,ABHD12,ABHD6,ACTN1,ACTN2,ACTN4,ADRA2A,ADRA2B,ADRA2C,AHSG,AKT1,AKT2,AKT3,ALB,ALDOA,ANXA5,APBB1IP,APLP2,APOA1,APOH,APOOL,APP,ARRB1,ARRB2,BCAR1,BRPF3,CALM1,CALU,CAP1,CD109,CD36,CD63,CD9,CDC37L1,CDC42,CFD,CFL1,CHID1,CLEC1B,CLEC3B,CLU,CRK,CSF2,CSF2RA,CSF2RB,CSK,CTSW,CYB5R1,DAGLA,DAGLB,DGKA,DGKB,DGKD,DGKE,DGKG,DGKH,DGKI,DGKK,DGKQ,DGKZ,ECM1,EGF,ENDOD1,F13A1,F2,F2R,F2RL2,F2RL3,F5,F8,FAM3C,…	VCL,TTN,TRPC6,TOR4A,TMSB4X,TLN1,THBS1,TAGLN2,SYTL4,STX4,PTPN6,PRKCQ,PRKCD,PRKCB,PLG,PIK3R6,PDPK1,MAGED2,LYN,LAT,ITGB3,ITGA2B,HABP4,GP1BB,GP1BA,FYN,FLNA,FERMT3,F5,F2RL3,ALDOA,AHSG,TUBA4A,TBXA2R,PRKCH,PLA2G4A,PFN1,PECAM1,MAPK14,ITPR1,FGA,FCER1G,F13A1,DGKG,CFL1,APOOL,APBB1IP,ABCC4	VCL,TTN,TRPC6,TOR4A,TMSB4X,TLN1,THBS1,TAGLN2,SYTL4,STX4,PTPN6,PRKCQ,PRKCD,PRKCB,PLG,PIK3R6,PDPK1,MAGED2,LYN,LAT,ITGB3,ITGA2B,HABP4,GP1BB,GP1BA,FYN,FLNA,FERMT3,F5,F2RL3,ALDOA,AHSG
Post-translational protein modification	7.35e-06	A4GNT,AAAS,ACTB,ACTL6A,ACTR5,ACTR8,ADAM10,ADAMTS1,ADAMTS10,ADAMTS12,ADAMTS13,ADAMTS14,ADAMTS15,ADAMTS16,ADAMTS17,ADAMTS18,ADAMTS19,ADAMTS2,ADAMTS20,ADAMTS3,ADAMTS4,ADAMTS5,ADAMTS6,ADAMTS7,ADAMTS8,ADAMTS9,ADAMTSL1,ADAMTSL2,ADAMTSL3,ADAMTSL4,ADAMTSL5,ADRB2,ADRM1,AFP,AGBL1,AGBL2,AGBL3,AGBL4,AGBL5,AGTPBP1,AHSG,ALB,ALG1,ALG10,ALG10B,ALG11,ALG12,ALG13,ALG14,ALG2,ALG3,ALG5,ALG6,ALG8,ALG9,ALPI,ALPL,ALPPL…	XPC,VDAC2,VDAC1,VCPIP1,VCP,USP9X,USP8,USP7,USP47,USP42,USP4,USP15,USP10,USO1,UIMC1,TUBB1,TUBA1A,TPR,TP53BP1,TOP2B,TOMM20,THBS1,SPTBN1,SPTAN1,SP3,SP100,SNX3,SMC3,SEC31A,SEC23IP,SEC22B,SEC16A,SCFD1,RNF20,RANBP2,RAD23A,RAB11A,PUM2,PSMD2,PSMD11,PPP6R3,PPP6R1,PML,PHC3,PARP1,NOP58,NFRKB,NAGK,MDC1,MAVS,MAP3K7,LTBP1,LMO7,LEO1,L3MBTL2,JOSD1,INO80B,HNRNPK,HNRNPC,HLA-B,HLA-A,HDAC2,HDAC1,GPS1,GOLGB1,GFPT1,GB…	XPC,VDAC2,VDAC1,VCPIP1,VCP,USP9X,USP8,USP7,USP47,USP42,USP4,USP15,USP10,USO1,UIMC1,TUBB1,TUBA1A,TPR,TP53BP1,TOP2B,TOMM20,THBS1,SPTBN1,SPTAN1,SP3,SP100,SNX3,SMC3,SEC31A,SEC23IP,SEC22B,SEC16A,SCFD1,RNF20,RANBP2,RAD23A,RAB11A,PUM2,PSMD2,PSMD11,PPP6R3,PPP6R1,PML,PHC3,PARP1,NOP58,NFRKB,NAGK,MDC1,MAVS,MAP3K7,LTBP1,LMO7,LEO1,L3MBTL2,JOSD1,INO80B,HNRNPK,HNRNPC,HLA-B,HLA-A,HDAC2,HDAC1,GPS1,GOLGB1,GFPT1,GB…
Processing of Capped Intron-Containing Pre-mRNA	3.89e-08	AAAS,ALYREF,AQR,BCAS2,BUD31,CASC3,CCAR1,CD2BP2,CDC40,CDC5L,CHERP,CHTOP,CLP1,CPSF1,CPSF2,CPSF3,CPSF4,CPSF7,CRNKL1,CSTF1,CSTF2,CSTF2T,CSTF3,CTNNBL1,CWC15,CWC22,CWC25,CWC27,DDX23,DDX39A,DDX39B,DDX42,DDX46,DDX5,DHX15,DHX16,DHX38,DHX9,DNAJC8,EFTUD2,EIF4A3,EIF4E,ELAVL1,ELAVL2,FIP1L1,FUS,FYTTD1,GCFC2,GLE1,GPKOW,GTF2F1,GTF2F2,HNRNPA0,HNRNPA1,HNRNPA2B1,HNRNPA3,HNRNPC,HNRNPD,HNRNPF,HNRNPH1,HNRNPH2,HNRNPK,H…	ZC3H11A,U2SURP,TPR,TFIP11,SRSF9,SRSF7,SRSF5,SRSF1,SRRT,SRRM2,SRRM1,SNRNP70,SLU7,SF3B1,SF3A1,SF1,RBMX,RBM5,RBM17,RANBP2,PRPF3,PABPN1,NCBP1,METTL3,HNRNPM,HNRNPK,HNRNPD,HNRNPC,HNRNPA2B1,HNRNPA1,HNRNPA0,GTF2F1,GCFC2,DDX5,DDX46,CPSF2,CDC5L,CASC3,ZRSR2,WTAP,USP39,THOC2,SYMPK,SRSF6,SRSF2,SRSF11,SRSF10,SNW1,SNRNP200,SF3B2,RNPS1,RBM8A,PRPF40A,PRCC,POLR2A,NUP98,NUP214,HNRNPH1,FIP1L1,DHX16,CTNNBL1,CSTF2T,CD…	ZC3H11A,U2SURP,TPR,TFIP11,SRSF9,SRSF7,SRSF5,SRSF1,SRRT,SRRM2,SRRM1,SNRNP70,SLU7,SF3B1,SF3A1,SF1,RBMX,RBM5,RBM17,RANBP2,PRPF3,PABPN1,NCBP1,METTL3,HNRNPM,HNRNPK,HNRNPD,HNRNPC,HNRNPA2B1,HNRNPA1,HNRNPA0,GTF2F1,GCFC2,DDX5,DDX46,CPSF2,CDC5L,CASC3
Recruitment of mitotic centrosome proteins and complexes	0.0468	ACTR1A,AKAP9,ALMS1,CCNB1,CCP110,CDK1,CDK11A,CDK11B,CDK5RAP2,CENPJ,CEP131,CEP135,CEP152,CEP164,CEP192,CEP250,CEP290,CEP41,CEP57,CEP63,CEP70,CEP72,CEP76,CEP78,CETN2,CKAP5,CLASP1,CNTRL,CSNK1D,CSNK1E,DCTN1,DCTN2,DCTN3,DYNC1H1,DYNC1I2,DYNLL1,FGFR1OP,HAUS1,HAUS2,HAUS3,HAUS4,HAUS5,HAUS6,HAUS7,HAUS8,HSP90AA1,MAPRE1,MZT1,MZT2A,MZT2B,NDE1,NEDD1,NEK2,NINL,NUMA1,ODF2,OFD1,PAFAH1B1,PCM1,PCNT,PLK1,PLK4,PPP2R1A…	TUBA1A,PRKAR2B,PCNT,NUMA1,HSP90AA1,FGFR1OP,DYNC1I2,CNTRL,CLASP1,CKAP5,CETN2,CEP250,CEP135,CDK11A,TUBA4A,PLK1,PCM1,NEDD1,HAUS6	TUBA1A,PRKAR2B,PCNT,NUMA1,HSP90AA1,FGFR1OP,DYNC1I2,CNTRL,CLASP1,CKAP5,CETN2,CEP250,CEP135,CDK11A
Regulation of TP53 Activity	0.0183	AKT1,AKT2,AKT3,ATM,ATR,ATRIP,AURKA,AURKB,BANP,BARD1,BLM,BRCA1,BRD1,BRD7,BRIP1,BRPF1,BRPF3,CCNA1,CCNA2,CCNG1,CDK1,CDK2,CDK5,CDK5R1,CDKN2A,CHD3,CHD4,CHEK1,CHEK2,CSNK2A1,CSNK2A2,CSNK2B,DAXX,DNA2,DYRK2,EHMT1,EHMT2,EP300,EXO1,GATAD2A,GATAD2B,HDAC1,HDAC2,HIPK1,HIPK2,HUS1,ING2,ING5,JMY,KAT5,KAT6A,KMT5A,L3MBTL1,MAP2K6,MAPK11,MAPK14,MAPKAP1,MAPKAPK5,MBD3,MDM2,MDM4,MEAF6,MLST8,MRE11,MTA2,MTOR,NBN,NOC2L,NUA…	USP7,TP53RK,STK11,SSRP1,RICTOR,RAD9A,PML,PDPK1,MTOR,MEAF6,KAT6A,ING5,HDAC2,HDAC1,GATAD2A,EP300,DAXX,CHD4,CHD3,BRPF1,ATM,TAF7,TAF12,NOC2L,NBN,MAPKAP1,MAPK14,MAPK11,BRD1	USP7,TP53RK,STK11,SSRP1,RICTOR,RAD9A,PML,PDPK1,MTOR,MEAF6,KAT6A,ING5,HDAC2,HDAC1,GATAD2A,EP300,DAXX,CHD4,CHD3,BRPF1,ATM
Regulation of TP53 Activity through Acetylation	2.57e-05	AKT1,AKT2,AKT3,BRD1,BRD7,BRPF1,BRPF3,CHD3,CHD4,EP300,GATAD2A,GATAD2B,HDAC1,HDAC2,ING2,ING5,KAT6A,MAP2K6,MBD3,MEAF6,MTA2,PIN1,PIP4K2A,PIP4K2B,PIP4K2C,PML,RBBP4,RBBP7,TMEM55B,TP53	PML,MEAF6,KAT6A,ING5,HDAC2,HDAC1,GATAD2A,EP300,CHD4,CHD3,BRPF1,BRD1	PML,MEAF6,KAT6A,ING5,HDAC2,HDAC1,GATAD2A,EP300,CHD4,CHD3,BRPF1
Response to elevated platelet cytosolic Ca2+	0.00709	A1BG,A2M,ABCC4,ACTN1,ACTN2,ACTN4,AHSG,ALB,ALDOA,ANXA5,APLP2,APOA1,APOH,APOOL,APP,BRPF3,CALM1,CALU,CAP1,CD109,CD36,CD63,CD9,CDC37L1,CFD,CFL1,CHID1,CLEC3B,CLU,CTSW,CYB5R1,ECM1,EGF,ENDOD1,F13A1,F5,F8,FAM3C,FAM49B,FERMT3,FGA,FGB,FGG,FLNA,FN1,GAS6,GTPBP2,HABP4,HGF,HRG,HSPA5,IGF1,IGF2,ISLR,ITGA2B,ITGB3,ITIH3,ITIH4,KNG1,LAMP2,LEFTY2,LGALS3BP,LHFPL2,LY6G6F,MAGED2,MANF,MMRN1,NHLRC2,OLA1,ORM1,ORM2,PCDH7,PC…	VCL,TTN,TOR4A,TMSB4X,TLN1,THBS1,TAGLN2,SYTL4,STX4,PRKCB,PLG,MAGED2,ITGB3,ITGA2B,HABP4,FLNA,FERMT3,F5,ALDOA,AHSG,TUBA4A,PFN1,PECAM1,FGA,F13A1,CFL1,APOOL,ABCC4	VCL,TTN,TOR4A,TMSB4X,TLN1,THBS1,TAGLN2,SYTL4,STX4,PRKCB,PLG,MAGED2,ITGB3,ITGA2B,HABP4,FLNA,FERMT3,F5,ALDOA,AHSG
Rho GTPase cycle	2.39e-06	A2M,ABR,AKAP13,ARAP1,ARAP2,ARAP3,ARHGAP1,ARHGAP10,ARHGAP11A,ARHGAP11B,ARHGAP12,ARHGAP15,ARHGAP17,ARHGAP18,ARHGAP19,ARHGAP20,ARHGAP21,ARHGAP22,ARHGAP23,ARHGAP24,ARHGAP25,ARHGAP26,ARHGAP27,ARHGAP28,ARHGAP29,ARHGAP30,ARHGAP31,ARHGAP32,ARHGAP33,ARHGAP35,ARHGAP36,ARHGAP39,ARHGAP4,ARHGAP40,ARHGAP42,ARHGAP44,ARHGAP5,ARHGAP6,ARHGAP8,ARHGAP9,ARHGDIA,ARHGDIB,ARHGDIG,ARHGEF1,ARHGEF10,ARHGEF10L,ARHGEF11,ARHG…	TRIP10,RALBP1,RACGAP1,PREX1,KALRN,HMHA1,FGD3,BCR,ARHGEF7,ARHGEF6,ARHGEF2,ARHGEF11,ARHGEF1,ARHGDIB,ARHGAP9,ARHGAP6,ARHGAP5,ARHGAP35,ARHGAP30,ARHGAP25,ARHGAP21,ARHGAP18,ARHGAP15,ARHGAP12,ARHGAP1,ARAP3,AKAP13,TIAM1,TAGAP,PLEKHG2,MYO9B,GMIP,ARHGAP27	TRIP10,RALBP1,RACGAP1,PREX1,KALRN,HMHA1,FGD3,BCR,ARHGEF7,ARHGEF6,ARHGEF2,ARHGEF11,ARHGEF1,ARHGDIB,ARHGAP9,ARHGAP6,ARHGAP5,ARHGAP35,ARHGAP30,ARHGAP25,ARHGAP21,ARHGAP18,ARHGAP15,ARHGAP12,ARHGAP1,ARAP3,AKAP13
RHO GTPase Effectors	0.000874	ABI1,ABI2,ABL1,ACTB,ACTG1,ACTR2,ACTR3,AHCTF1,APITD1,AR,ARPC1A,ARPC1B,ARPC2,ARPC3,ARPC4,ARPC5,AURKB,B9D2,BAIAP2,BIRC5,BRK1,BTK,BUB1,BUB1B,BUB3,CALM1,CDC20,CDC25C,CDC42,CDCA8,CDH1,CDKN1B,CENPA,CENPC,CENPE,CENPF,CENPH,CENPI,CENPK,CENPL,CENPM,CENPN,CENPO,CENPP,CENPQ,CENPT,CENPU,CFTR,CIT,CKAP5,CLASP1,CLASP2,CLIP1,CTNNA1,CTNNB1,CTTN,CYBA,CYBB,CYFIP1,CYFIP2,DAAM1,DIAPH1,DIAPH2,DIAPH3,DLG4,DSN1,DVL1,DVL2…	SRF,RPS27,ROCK2,RANBP2,PPP2R5D,PPP1R12A,PKN3,PKN2,PDPK1,PAK2,NUDC,NCK1,MYLK,MYH9,KLC4,ITGB1,IQGAP2,H2AFX,FMNL1,FLNA,EVL,DIAPH1,CYFIP1,CTTN,CLASP2,CLASP1,CKAP5,BTK,AHCTF1,ACTB,ABL1,WIPF1,PPP1R14A,PLK1,PFN1,NUP98,NF2,NCOA2,NCF2,KLC2,CTNNA1,CDKN1B,ARPC1B,ABI1	SRF,RPS27,ROCK2,RANBP2,PPP2R5D,PPP1R12A,PKN3,PKN2,PDPK1,PAK2,NUDC,NCK1,MYLK,MYH9,KLC4,ITGB1,IQGAP2,H2AFX,FMNL1,FLNA,EVL,DIAPH1,CYFIP1,CTTN,CLASP2,CLASP1,CKAP5,BTK,AHCTF1,ACTB,ABL1
Signal Transduction	0.000381	A2M,AATF,ABCA4,ABHD12,ABHD6,ABI1,ABI2,ABL1,ABR,ACKR1,ACKR3,ACKR4,ACTB,ACTG1,ACTN2,ACTR2,ACTR3,ACVR1B,ACVR1C,ACVR2A,ACVR2B,ACVRL1,ADAM10,ADAM12,ADAM17,ADCY1,ADCY10,ADCY2,ADCY3,ADCY4,ADCY5,ADCY6,ADCY7,ADCY8,ADCY9,ADCYAP1,ADCYAP1R1,ADGRE1,ADGRE2,ADGRE3,ADH1A,ADH1C,ADH4,ADM,ADM2,ADORA1,ADORA2A,ADORA2B,ADORA3,ADRA1A,ADRA1B,ADRA1D,ADRA2A,ADRA2B,ADRA2C,ADRB1,ADRB2,ADRB3,AES,AGO1,AGO2,AGO3,AGO4,AGRN,AGT,…	VCP,VCL,USP9X,USP8,USP4,USP15,TRPC6,TRIP10,TRAT1,TNRC6C,TLN1,TLE4,TLE3,TJP2,THBS1,STK4,STK3,STK11,SRF,SQSTM1,SPTBN1,SPTAN1,SNX3,SMARCA4,SH3KBP1,SH3GL1,SH2D2A,SFPQ,RPS6KA3,RPS27,ROCK2,RICTOR,RGS3,RGS19,RBP3,RBL1,RASAL3,RAPGEF1,RANBP2,RALBP1,RACGAP1,PYGO2,PTPN6,PTPN12,PSMD2,PSMD11,PRKCQ,PRKCD,PRKCB,PRKAR2B,PRKAR2A,PRKAR1A,PREX1,PPP2R5D,PPP1R12A,PLG,PLCB2,PKN3,PKN2,PIK3R6,PHLPP1,PELP1,PEBP1,PEA15,PD…	VCP,VCL,USP9X,USP8,USP4,USP15,TRPC6,TRIP10,TRAT1,TNRC6C,TLN1,TLE4,TLE3,TJP2,THBS1,STK4,STK3,STK11,SRF,SQSTM1,SPTBN1,SPTAN1,SNX3,SMARCA4,SH3KBP1,SH3GL1,SH2D2A,SFPQ,RPS6KA3,RPS27,ROCK2,RICTOR,RGS3,RGS19,RBP3,RBL1,RASAL3,RAPGEF1,RANBP2,RALBP1,RACGAP1,PYGO2,PTPN6,PTPN12,PSMD2,PSMD11,PRKCQ,PRKCD,PRKCB,PRKAR2B,PRKAR2A,PRKAR1A,PREX1,PPP2R5D,PPP1R12A,PLG,PLCB2,PKN3,PKN2,PIK3R6,PHLPP1,PELP1,PEBP1,PEA15,PD…
Signaling by EGFR	0.000121	ACTN2,ADAM10,ADAM12,ADAM17,ADCY1,ADCY2,ADCY3,ADCY4,ADCY5,ADCY6,ADCY7,ADCY8,ADCY9,AGO1,AGO2,AGO3,AGO4,AHCYL1,AKAP9,AKT1,AKT1S1,AKT2,AKT3,ANGPT1,APBB1IP,ARAF,ARHGEF7,ARRB1,ARRB2,ARTN,BAD,BRAF,BRAP,BTC,CALM1,CAMK2A,CAMK2B,CAMK2D,CAMK2G,CAMK4,CASP9,CBL,CD19,CD28,CD80,CD86,CDC42,CDKN1A,CDKN1B,CHUK,CNKSR1,CNKSR2,CREB1,CSF2,CSF2RA,CSF2RB,CSK,CUL3,DAB2IP,DLG4,DUSP1,DUSP10,DUSP16,DUSP2,DUSP4,DUSP5,DUSP6,D…	VCL,TRAT1,TNRC6C,TLN1,SPTBN1,SPTAN1,SH3KBP1,SH3GL1,RICTOR,RASAL3,PTPN12,PSMD2,PSMD11,PRKCD,PRKAR2B,PRKAR2A,PRKAR1A,PPP2R5D,PHLPP1,PEBP1,PEA15,PDPK1,PAG1,MTOR,LAT,KSR1,ITGB3,ITGA2B,IRS2,FYN,FOXO1,EPS15L1,EPS15,CREB1,CASP9,CAMK4,CAMK2G,CAMK2D,BAD,ARHGEF7,ADCY6,TNRC6B,STAM2,SPTB,SPTA1,RASA3,RAPGEF2,PSMA5,PSMA3,PRKAR1B,MAPKAP1,ITPR1,GSK3A,FGA,CDKN1B,ARAF,APBB1IP,ADAM17,ADAM10	VCL,TRAT1,TNRC6C,TLN1,SPTBN1,SPTAN1,SH3KBP1,SH3GL1,RICTOR,RASAL3,PTPN12,PSMD2,PSMD11,PRKCD,PRKAR2B,PRKAR2A,PRKAR1A,PPP2R5D,PHLPP1,PEBP1,PEA15,PDPK1,PAG1,MTOR,LAT,KSR1,ITGB3,ITGA2B,IRS2,FYN,FOXO1,EPS15L1,EPS15,CREB1,CASP9,CAMK4,CAMK2G,CAMK2D,BAD,ARHGEF7,ADCY6
Signaling by FGFR	0.000422	ANOS1,BRAF,CBL,ESRP1,ESRP2,FGF1,FGF10,FGF16,FGF17,FGF18,FGF19,FGF2,FGF20,FGF22,FGF23,FGF3,FGF4,FGF5,FGF6,FGF7,FGF8,FGF9,FGFBP1,FGFBP2,FGFBP3,FGFR1,FGFR2,FGFR2b,FGFR2c,FGFR3,FGFR4,FGFRL1,FLRT1,FLRT2,FLRT3,FRS2,FRS3,GAB1,GALNT3,GRB2,GTF2F1,GTF2F2,HNRNPA1,HNRNPF,HNRNPH1,HNRNPM,HRAS,KL,KLB,KRAS,MAPK1,MAPK3,MKNK1,NCBP1,NCBP2,NRAS,PIK3CA,PIK3R1,PLCG1,POLR2A,POLR2B,POLR2C,POLR2D,POLR2E,POLR2F,POLR2G,POL…	NCBP1,MKNK1,HNRNPM,HNRNPA1,GTF2F1,ESRP2,POLR2A,HNRNPH1	NCBP1,MKNK1,HNRNPM,HNRNPA1,GTF2F1,ESRP2
Signaling by FGFR1	0.00619	ANOS1,BRAF,CBL,FGF1,FGF10,FGF17,FGF18,FGF2,FGF20,FGF22,FGF23,FGF3,FGF4,FGF5,FGF6,FGF8,FGF9,FGFR1,FGFRL1,FLRT1,FLRT2,FLRT3,FRS2,FRS3,GAB1,GRB2,HRAS,KL,KRAS,MAPK1,MAPK3,MKNK1,NRAS,PIK3CA,PIK3R1,PLCG1,PPP2CA,PPP2CB,PPP2R1A,PTPN11,RPS27A,SHC1,SOS1,SPRED1,SPRED2,SPRY2,SRC,UBA52,UBB,UBC	MKNK1	MKNK1
Signaling by FGFR2	0.000274	BRAF,CBL,ESRP1,ESRP2,FGF1,FGF10,FGF16,FGF17,FGF18,FGF2,FGF20,FGF22,FGF23,FGF3,FGF4,FGF5,FGF6,FGF7,FGF8,FGF9,FGFBP1,FGFBP2,FGFBP3,FGFR2,FGFR2b,FGFR2c,FRS2,FRS3,GAB1,GRB2,GTF2F1,GTF2F2,HNRNPA1,HNRNPF,HNRNPH1,HNRNPM,HRAS,KRAS,MAPK1,MAPK3,MKNK1,NCBP1,NCBP2,NRAS,PIK3CA,PIK3R1,PLCG1,POLR2A,POLR2B,POLR2C,POLR2D,POLR2E,POLR2F,POLR2G,POLR2H,POLR2I,POLR2J,POLR2K,POLR2L,PPP2CA,PPP2CB,PPP2R1A,PTBP1,PTPN11,RB…	NCBP1,MKNK1,HNRNPM,HNRNPA1,GTF2F1,ESRP2,POLR2A,HNRNPH1	NCBP1,MKNK1,HNRNPM,HNRNPA1,GTF2F1,ESRP2
Signaling by FGFR3	0.00474	BRAF,CBL,FGF1,FGF16,FGF17,FGF18,FGF2,FGF20,FGF23,FGF4,FGF5,FGF8,FGF9,FGFR3,FRS2,FRS3,GAB1,GALNT3,GRB2,HRAS,KRAS,MAPK1,MAPK3,MKNK1,NRAS,PIK3CA,PIK3R1,PLCG1,PPP2CA,PPP2CB,PPP2R1A,PTPN11,RPS27A,SHC1,SOS1,SPRY2,SRC,UBA52,UBB,UBC	MKNK1	MKNK1
Signaling by FGFR4	0.00443	BRAF,CBL,FGF1,FGF16,FGF17,FGF18,FGF19,FGF2,FGF20,FGF23,FGF4,FGF6,FGF8,FGF9,FGFR4,FRS2,FRS3,GAB1,GRB2,HRAS,KLB,KRAS,MAPK1,MAPK3,MKNK1,NRAS,PIK3CA,PIK3R1,PLCG1,PPP2CA,PPP2CB,PPP2R1A,PTPN11,RPS27A,SHC1,SOS1,SPRY2,SRC,UBA52,UBB,UBC	MKNK1	MKNK1
Signaling by PDGF	0.00118	ACTN2,ADCY1,ADCY2,ADCY3,ADCY4,ADCY5,ADCY6,ADCY7,ADCY8,ADCY9,AGO1,AGO2,AGO3,AGO4,AHCYL1,AKAP9,AKT1,AKT1S1,AKT2,AKT3,ANGPT1,APBB1IP,ARAF,ARRB1,ARRB2,ARTN,BAD,BCAR1,BRAF,BRAP,BTC,CALM1,CAMK2A,CAMK2B,CAMK2D,CAMK2G,CAMK4,CASP9,CD19,CD28,CD80,CD86,CDKN1A,CDKN1B,CHUK,CNKSR1,CNKSR2,COL4A1,COL4A2,COL4A3,COL4A4,COL4A5,COL6A1,COL6A2,COL6A3,COL6A5,COL6A6,COL9A1,COL9A2,COL9A3,CREB1,CRK,CRKL,CSF2,CSF2RA,CSF2RB…	VCL,TRAT1,TNRC6C,TLN1,THBS1,SPTBN1,SPTAN1,RICTOR,RASAL3,RAPGEF1,PTPN12,PSMD2,PSMD11,PRKCD,PRKAR2B,PRKAR2A,PRKAR1A,PPP2R5D,PLG,PHLPP1,PEBP1,PEA15,PDPK1,NCK1,MTOR,LAT,KSR1,ITGB3,ITGA2B,IRS2,FYN,FOXO1,CRKL,CREB1,CASP9,CAMK4,CAMK2G,CAMK2D,BAD,ADCY6,TNRC6B,SPTB,SPTA1,RASA3,RAPGEF2,PSMA5,PSMA3,PRKAR1B,NCK2,MAPKAP1,ITPR1,GSK3A,FGA,CDKN1B,ARAF,APBB1IP	VCL,TRAT1,TNRC6C,TLN1,THBS1,SPTBN1,SPTAN1,RICTOR,RASAL3,RAPGEF1,PTPN12,PSMD2,PSMD11,PRKCD,PRKAR2B,PRKAR2A,PRKAR1A,PPP2R5D,PLG,PHLPP1,PEBP1,PEA15,PDPK1,NCK1,MTOR,LAT,KSR1,ITGB3,ITGA2B,IRS2,FYN,FOXO1,CRKL,CREB1,CASP9,CAMK4,CAMK2G,CAMK2D,BAD,ADCY6
Signaling by Rho GTPases	9.71e-12	A2M,ABI1,ABI2,ABL1,ABR,ACTB,ACTG1,ACTR2,ACTR3,AHCTF1,AKAP13,APITD1,AR,ARAP1,ARAP2,ARAP3,ARHGAP1,ARHGAP10,ARHGAP11A,ARHGAP11B,ARHGAP12,ARHGAP15,ARHGAP17,ARHGAP18,ARHGAP19,ARHGAP20,ARHGAP21,ARHGAP22,ARHGAP23,ARHGAP24,ARHGAP25,ARHGAP26,ARHGAP27,ARHGAP28,ARHGAP29,ARHGAP30,ARHGAP31,ARHGAP32,ARHGAP33,ARHGAP35,ARHGAP36,ARHGAP39,ARHGAP4,ARHGAP40,ARHGAP42,ARHGAP44,ARHGAP5,ARHGAP6,ARHGAP8,ARHGAP9,ARHGDIA,A…	TRIP10,SRF,RPS27,ROCK2,RANBP2,RALBP1,RACGAP1,PREX1,PPP2R5D,PPP1R12A,PKN3,PKN2,PDPK1,PAK2,NUDC,NCK1,MYLK,MYH9,KLC4,KALRN,ITGB1,IQGAP2,HMHA1,H2AFX,FMNL1,FLNA,FGD3,EVL,DIAPH1,CYFIP1,CTTN,CLASP2,CLASP1,CKAP5,BTK,BCR,ARHGEF7,ARHGEF6,ARHGEF2,ARHGEF11,ARHGEF1,ARHGDIB,ARHGAP9,ARHGAP6,ARHGAP5,ARHGAP35,ARHGAP30,ARHGAP25,ARHGAP21,ARHGAP18,ARHGAP15,ARHGAP12,ARHGAP1,ARAP3,AKAP13,AHCTF1,ACTB,ABL1,WIPF1,TIAM1,T…	TRIP10,SRF,RPS27,ROCK2,RANBP2,RALBP1,RACGAP1,PREX1,PPP2R5D,PPP1R12A,PKN3,PKN2,PDPK1,PAK2,NUDC,NCK1,MYLK,MYH9,KLC4,KALRN,ITGB1,IQGAP2,HMHA1,H2AFX,FMNL1,FLNA,FGD3,EVL,DIAPH1,CYFIP1,CTTN,CLASP2,CLASP1,CKAP5,BTK,BCR,ARHGEF7,ARHGEF6,ARHGEF2,ARHGEF11,ARHGEF1,ARHGDIB,ARHGAP9,ARHGAP6,ARHGAP5,ARHGAP35,ARHGAP30,ARHGAP25,ARHGAP21,ARHGAP18,ARHGAP15,ARHGAP12,ARHGAP1,ARAP3,AKAP13,AHCTF1,ACTB,ABL1
Signalling by NGF	1.23e-05	AATF,ABR,ACTN2,ADAM17,ADCY1,ADCY2,ADCY3,ADCY4,ADCY5,ADCY6,ADCY7,ADCY8,ADCY9,ADCYAP1,ADCYAP1R1,ADORA2A,AGO1,AGO2,AGO3,AGO4,AHCYL1,AKAP13,AKAP9,AKT1,AKT1S1,AKT2,AKT3,ANGPT1,AP2A1,AP2A2,AP2B1,AP2M1,AP2S1,APBB1IP,APH1A,APH1B,ARAF,ARHGDIA,ARHGEF1,ARHGEF10,ARHGEF10L,ARHGEF11,ARHGEF12,ARHGEF15,ARHGEF16,ARHGEF17,ARHGEF18,ARHGEF19,ARHGEF2,ARHGEF26,ARHGEF3,ARHGEF33,ARHGEF35,ARHGEF37,ARHGEF38,ARHGEF39,ARHGE…	VCL,TRAT1,TNRC6C,TLN1,SQSTM1,SPTBN1,SPTAN1,RPS6KA3,RICTOR,RASAL3,RAPGEF1,PSMD2,PSMD11,PRKCD,PRKAR2B,PRKAR2A,PRKAR1A,PREX1,PPP2R5D,PHLPP1,PEBP1,PEA15,PDPK1,MTOR,LAT,KSR1,KIDINS220,KALRN,ITGB3,ITGA2B,IRS2,HDAC2,HDAC1,FYN,FOXO1,FGD3,CRKL,CREB1,CASP9,CAMK4,CAMK2G,CAMK2D,BAD,ARHGEF7,ARHGEF6,ARHGEF2,ARHGEF11,ARHGEF1,AKAP13,ADCY6,TNRC6B,TIAM1,SPTB,SPTA1,RPS6KA1,RASA3,RAPGEF2,PSMA5,PSMA3,PRKAR1B,PLEKHG2,…	VCL,TRAT1,TNRC6C,TLN1,SQSTM1,SPTBN1,SPTAN1,RPS6KA3,RICTOR,RASAL3,RAPGEF1,PSMD2,PSMD11,PRKCD,PRKAR2B,PRKAR2A,PRKAR1A,PREX1,PPP2R5D,PHLPP1,PEBP1,PEA15,PDPK1,MTOR,LAT,KSR1,KIDINS220,KALRN,ITGB3,ITGA2B,IRS2,HDAC2,HDAC1,FYN,FOXO1,FGD3,CRKL,CREB1,CASP9,CAMK4,CAMK2G,CAMK2D,BAD,ARHGEF7,ARHGEF6,ARHGEF2,ARHGEF11,ARHGEF1,AKAP13,ADCY6
SUMO E3 ligases SUMOylate target proteins	0.000834	AAAS,AURKA,AURKB,BIRC5,BLM,BMI1,BRCA1,CBX2,CBX4,CBX5,CBX8,CDCA8,CDKN2A,CETN2,CHD3,EID3,FOXL2,HDAC1,HDAC2,HDAC4,HDAC7,HERC2,HIC1,HIST1H4A,HNRNPC,HNRNPK,INCENP,L3MBTL2,MDC1,MDM2,MITF,MTA1,NDC1,NOP58,NSMCE1,NSMCE2,NSMCE3,NSMCE4A,NUP107,NUP133,NUP153,NUP155,NUP160,NUP188,NUP205,NUP210,NUP214,NUP35,NUP37,NUP43,NUP50,NUP54,NUP58,NUP62,NUP85,NUP88,NUP93,NUP98,NUPL2,PARP1,PCGF2,PCNA,PHC1,PHC2,PHC3,PIAS1,…	XPC,TPR,TP53BP1,TOP2B,SP3,SP100,SMC3,RANBP2,PML,PHC3,PARP1,NOP58,MDC1,L3MBTL2,HNRNPK,HNRNPC,HDAC2,HDAC1,CHD3,CETN2,TOP2A,SMC1A,SATB1,NUP98,NUP214,HDAC7,HDAC4	XPC,TPR,TP53BP1,TOP2B,SP3,SP100,SMC3,RANBP2,PML,PHC3,PARP1,NOP58,MDC1,L3MBTL2,HNRNPK,HNRNPC,HDAC2,HDAC1,CHD3,CETN2
SUMOylation	0.00174	AAAS,AURKA,AURKB,BIRC5,BLM,BMI1,BRCA1,CBX2,CBX4,CBX5,CBX8,CDCA8,CDKN2A,CETN2,CHD3,EID3,FOXL2,HDAC1,HDAC2,HDAC4,HDAC7,HERC2,HIC1,HIST1H4A,HNRNPC,HNRNPK,INCENP,L3MBTL2,MDC1,MDM2,MITF,MTA1,NDC1,NOP58,NSMCE1,NSMCE2,NSMCE3,NSMCE4A,NUP107,NUP133,NUP153,NUP155,NUP160,NUP188,NUP205,NUP210,NUP214,NUP35,NUP37,NUP43,NUP50,NUP54,NUP58,NUP62,NUP85,NUP88,NUP93,NUP98,NUPL2,PARP1,PCGF2,PCNA,PHC1,PHC2,PHC3,PIAS1,…	XPC,TPR,TP53BP1,TOP2B,SP3,SP100,SMC3,RANBP2,PML,PHC3,PARP1,NOP58,MDC1,L3MBTL2,HNRNPK,HNRNPC,HDAC2,HDAC1,CHD3,CETN2,TOP2A,SMC1A,SATB1,NUP98,NUP214,HDAC7,HDAC4	XPC,TPR,TP53BP1,TOP2B,SP3,SP100,SMC3,RANBP2,PML,PHC3,PARP1,NOP58,MDC1,L3MBTL2,HNRNPK,HNRNPC,HDAC2,HDAC1,CHD3,CETN2
Transcriptional Regulation by TP53	0.000959	AGO1,AGO2,AGO3,AGO4,AIFM2,AKT1,AKT2,AKT3,APAF1,ARID3A,ATF2,ATM,ATR,ATRIP,AURKA,AURKB,BANP,BARD1,BAX,BBC3,BCL2L14,BCL6,BID,BIRC5,BLM,BNIP3L,BRCA1,BRD1,BRD7,BRIP1,BRPF1,BRPF3,BTG2,CARM1,CASP1,CASP10,CASP2,CASP6,CCNA1,CCNA2,CCNB1,CCNE1,CCNE2,CCNG1,CCNH,CCNK,CCNT1,CCNT2,CDC25C,CDK1,CDK12,CDK13,CDK2,CDK5,CDK5R1,CDK7,CDK9,CDKN1A,CDKN1B,CDKN2A,CENPJ,CHD3,CHD4,CHEK1,CHEK2,CHM,CNOT1,CNOT10,CNOT11,CNOT2,CN…	USP7,TP53RK,TNRC6C,TNKS1BP1,STK11,SSRP1,RQCD1,RICTOR,RGCC,RBL2,RBL1,RAD9A,PMS2,PML,PDPK1,NPM1,NELFE,NDRG1,MTOR,MEAF6,MDC1,KAT6A,JUN,ING5,HDAC2,HDAC1,GTF2F1,GSR,GPI,GATAD2A,EP300,DDB2,DAXX,CNOT2,CHD4,CHD3,CCNH,BRPF1,BNIP3L,ATM,TSC1,TNRC6B,TCEA1,TAF7,TAF12,RRAGC,RPTOR,POLR2A,NOC2L,NBN,MAPKAP1,MAPK14,MAPK11,LAMTOR1,CTDP1,CDKN1B,CDK12,BRD1	USP7,TP53RK,TNRC6C,TNKS1BP1,STK11,SSRP1,RQCD1,RICTOR,RGCC,RBL2,RBL1,RAD9A,PMS2,PML,PDPK1,NPM1,NELFE,NDRG1,MTOR,MEAF6,MDC1,KAT6A,JUN,ING5,HDAC2,HDAC1,GTF2F1,GSR,GPI,GATAD2A,EP300,DDB2,DAXX,CNOT2,CHD4,CHD3,CCNH,BRPF1,BNIP3L,ATM
Vesicle-mediated transport	0.00406	AAK1,ACBD3,ACTR2,ACTR3,ADRB2,AGFG1,AGPAT3,AGTR1,AKT1,AKT2,AKT3,ALB,ALPP,ALS2,ALS2CL,AMBP,AMPH,ANK1,ANK2,ANK3,ANKRD27,ANKRD28,AP1B1,AP1G1,AP1G2,AP1M1,AP1M2,AP1S1,AP1S2,AP1S3,AP2A1,AP2A2,AP2B1,AP2M1,AP2S1,AP3B1,AP3S1,AP4B1,AP4E1,AP4M1,AP4S1,APOA1,APOB,APOE,APOL1,APP,ARCN1,AREG,ARF1,ARF3,ARF4,ARF5,ARF6,ARFGAP1,ARFGAP2,ARFGAP3,ARFIP2,ARFRP1,ARL1,ARPC1A,ARPC2,ARPC3,ARPC4,ARPC5,ARRB1,ARRB2,ASPSCR1,AVP,…	VAMP8,USO1,TRIP10,TRAPPC12,TBC1D15,TBC1D10C,TBC1D10B,SYTL1,STX4,SPTBN1,SPTAN1,SNAP23,SH3KBP1,SH3GL1,SEC31A,SEC23IP,SEC22B,SEC16A,SCFD1,REPS2,REPS1,RALGAPA2,RACGAP1,RABEP1,RAB11A,PPP6R3,PPP6R1,OPTN,NAA30,MADD,KLC4,KIF23,KIF21A,KIF1B,KIF13B,HSPH1,HSP90AA1,GPS1,GOLGB1,GOLGA4,GBF1,GAK,FNBP1L,FNBP1,F5,EPS15L1,EPS15,DYNC1I2,DENND4C,DENND4A,DENND2C,CTTN,CTAGE5,COPB2,COG5,CLTB,CHMP7,C2CD5,BIN1,BICD2,BET1…	VAMP8,USO1,TRIP10,TRAPPC12,TBC1D15,TBC1D10C,TBC1D10B,SYTL1,STX4,SPTBN1,SPTAN1,SNAP23,SH3KBP1,SH3GL1,SEC31A,SEC23IP,SEC22B,SEC16A,SCFD1,REPS2,REPS1,RALGAPA2,RACGAP1,RABEP1,RAB11A,PPP6R3,PPP6R1,OPTN,NAA30,MADD,KLC4,KIF23,KIF21A,KIF1B,KIF13B,HSPH1,HSP90AA1,GPS1,GOLGB1,GOLGA4,GBF1,GAK,FNBP1L,FNBP1,F5,EPS15L1,EPS15,DYNC1I2,DENND4C,DENND4A,DENND2C,CTTN,CTAGE5,COPB2,COG5,CLTB,CHMP7,C2CD5,BIN1,BICD2,BET1…

## Sheet: Table S5
Fusion			REJO (CCR5-tropic)								JOTO (CXCR4-tropic)
			1 mM kinase inhibitor				10 mM kinase inhibitor				1 mM kinase inhibitor				10 mM kinase inhibitor
inhibitor	target		mean ± S.D.	p-value	viability		mean ± S.D.	p-value	viability		mean ± S.D.	p-value	viability		mean ± S.D.	p-value	viability
Go-6976	PKC		63.88 ± 16.03	0.059	1.0115		63.35 ± 14.47	0.048*	1.0099		74.73 ± 4.16	0.009**	1.0117		63.63 ± 2.83	0.002**	1.002
GSK 2334470	PDPK1		97.61 ± 13.75	0.79	1.0181		112.40 ± 16.20	0.31	1.0064		90.69 ± 2.54	0.048*	1.0156		78.21 ± 1.75	0.002**	1.0071
PF 3644022	MK2		152.8 ± 80.07	0.37	1.0099		121.5 ± 52.20	0.55	1.0013		90.50 ± 11.51	0.29	1.01		107.8 ± 22.32	0.61	0.9898
PF 4708671	S6K1		135.5 ± 39.72	0.26	1.0083		108.7 ± 14.59	0.41	1.0088		94.21 ± 3.21	0.089	1.0116		100.3 ± 15.61	0.97	1.0065
Chk2 inhibitor	Chk2		131.8 ± 15.05	0.067	1.015		116.8 ± 17.43	0.24	1.0035		91.51 ± 8.50	0.23	1.0123		96.39 ± 8.40	0.53	1.0019
TBCA	Casein kinase 2		127.0 ± 1.44	0.0009***	1.0188		108.90 ± 26.85	0.62	1.0078		78.05 ± 10.97	0.074	1.019		98.22 ± 1.94	0.42	1.0018
TCS ERKIIe	Erk2		126.1 ± 11.98	0.06	1.0175		108.1 ± 34.81	0.72	1.0056		93.59 ± 15.03	0.54	1.0138		98.03 ± 2.08	0.24	0.9935
KN-62	CaM kinase		117.6 ± 13.65	0.16	1.0154		102.3 ± 39.20	0.93	1.0162		89.62 ± 14.16	0.33	1.0123		97.58 ± 3.47	0.35	1.0041
CAS 222035-13-4	CDK2		98.33 ± 18.21	0.89	1.0074		86.46 ± 17.08	0.3	1.0064		16.23 ± 15.18	0.26	1.0146		103.1 ± 2.49	0.17	1.0033
Infection			REJO (CCR5-tropic)								JOTO (CXCR4-tropic)
			1 mM kinase inhibitor				10 mM kinase inhibitor				1 mM kinase inhibitor				10 mM kinase inhibitor
inhibitor	target		mean ± S.D.	p-value	viability		mean ± S.D.	p-value	viability		mean ± S.D.	p-value	viability		mean ± S.D.	p-value	viability
Go-6976	PKC		35.60 ± 20.16	0.031*	0.9782		25.93 ± 9.21	0.005**	0.9819		23.92 ± 19.53	0.021*	0.9744		12.26 ± 9.04	0.0035**	0.9901
GSK 2334470	PDPK1		53.07 ± 8.39	0.011*	1.0025		11.72 ± 7.35	0.002**	0.9594		31.65 ± 17.91	0.022*	0.9923		4.19 ± 3.57	0.0005***	0.9469
PF 3644022	MK2		49.85 ± 6.70	0.006**	0.9996		26.72 ± 10.83	0.007**	0.9604		38.44 ± 17.90	0.027*	0.9981		15.60 ± 14.36	0.009**	0.985
PF 4708671	S6K1		68.97 ± 20.88	0.13	1.0124		39.76 ± 16.89	0.025*	0.9873		44.34 ± 10.97	0.013*	1.0049		14.14 ± 8.62	0.003**	0.9976
Chk2 inhibitor	Chk2		81.96 ± 31.50	0.43	1.0327		70.84 ± 31.13	0.25	0.9992		55.76 ± 24.69	0.09	0.9928		38.77 ± 12.96	0.014*	0.9975
TBCA	Casein kinase 2		103.0 ± 10.18	0.66	0.9982		95.92 ± 34.26	0.86	1.0124		45.94 ± 20.71	0.046*	1.0199		58.99 ± 25.24	0.11	1.0011
TCS ERKIIe	Erk2		31.61 ± 9.23	0.006**	1.0125		11.79 ± 6.98	0.002**	0.8575		14.72 ± 6.14	0.002**	1.0211		5.76 ± 8.83	0.003**	0.8364
KN-62	CaM kinase		60.30 ± 0.99	0.0002***	1.0048		16.73 ± 8.84	0.004**	0.9967		40.53 ± 10.64	0.015*	1.0143		14.01 ± 9.79	0.004**	0.9993
CAS 222035-13-4	CDK2		51.76 ± 32.10	0.12	1.0154		62.86 ± 42.28	0.27	1.0021		32.76 ± 9.65	0.007**	1.0314		36.00 ± 12.51	0.013*	0.9948
Post-entry efficiency			REJO (CCR5-tropic)								JOTO (CXCR4-tropic)
			1 mM kinase inhibitor				10 mM kinase inhibitor				1 mM kinase inhibitor				10 mM kinase inhibitor
inhibitor	target		mean ± S.D.	p-value			mean ± S.D.	p-value			mean ± S.D.	p-value			mean ± S.D.	p-value
Go-6976	PKC		52.25 ± 20.77	0.058			40.11 ± 6.24	0.004**			31.76 ± 25.11	0.042*			19.25 ± 14.14	0.01**
GSK 2334470	PDPK1		54.70 ± 7.67	0.009**			9.95 ± 5.09	0.001**			35.11 ± 20.56	0.032*			5.42 ± 4.74	0.0008***

## Sheet: Table S6
Unprocessed Phosphoproteomics Data File
This is the data file that contains the raw peptide intensity values; peptides are filtered by CV_Rep ≤ 0.5
A…I	Peptide intensity values*									**Conversion Table
Peptide	Modified peptide sequence									Letter	Treatment	Time Point
Protein	Uniprot ID for the parent protein									A	Control	1min
Description	Protein name and HUGO gene name (prefaced by "GN=")for the parent protein									B	HIV + Maraviroc	1min
M+H	M + H (Feature)									C	HIV	1min
Charge_ID	Charge Group ID									D	Control	15min
Charge_State	Charge state of the peptide									E	HIV + Maraviroc	15min
CV_1min	CV of A, B, and C*									F	HIV	15min
CV_15min	CV of D, E, and F*									G	Control	60min
CV_60min	CV of G, H, and I*									H	HIV + Maraviroc	60min
Rep1…Rep3	Peptide intensity values for internal replicates 1-3									I	HIV	60min
CV_Rep	CV of the internal replicates 1-3
	*see the conversion table** to determine treatment condition assigned to each letter
A	B	C	D	E	F	G	H	I	Peptide	Protein	Description	M+H	Charge_ID	Charge_State	CV_1min	CV_15min	CV_60min	Rep1	Rep2	Rep3	CV_Rep
50930000	41330000	35580000	46300000	46040000	38530000	33620000	33270000	26770000	AAPEASGT[181.014]PSSDAVSR	P31146	Coronin-1A OS=Homo sapiens GN=CORO1A PE=1 SV=4	1582.67	14018274	2	0.181987	0.101159	0.123568	31720000	27660000	36430000	0.137429
7167252	20260000	35230000	27720000	18100000	22870000	67870000	64250000	18040000	AAQAGS[166.9984]LEISK	Q9BV73	Centrosome-associated protein CEP250 OS=Homo sapiens GN=CEP250 PE=1 SV=2	1154.54	14017797	2	0.672317	0.210077	0.555076	41260000	48980000	39900000	0.11289
1988000000	1539000000	1368000000	1520000000	1243000000	1173000000	863300000	1173000000	1397000000	AAS[166.9984]ADS[166.9984]TTEGTPADGFTVLSTK	O75367	Core histone macro-H2A.1 OS=Homo sapiens GN=H2AFY PE=1 SV=4	2286.9387, 2286.9392, 2286.94, 2286.9402	14016363	2	0.196253	0.139864	0.234172	605400000	653800000	664900000	0.04933
460825	796.532	1.73165e+06	748542	502824	691741	1.89784e+06	1.76756e+06	2542665	AAS[166.9984]ADSTTEGTPADGFTVLSTK	O75367	Core histone macro-H2A.1 OS=Homo sapiens GN=H2AFY PE=1 SV=4	2206.9722, 2206.9727	14019502	3	1.22628	0.198614	0.200566	50600000	43440000	25680000	0.321506
414000000	395300000	291400000	158000000	353800000	384000000	291600000	203800000	204800000	AAS[166.9984]PPASASDLIEQQQK	Q5VSL9	Protein FAM40A OS=Homo sapiens GN=FAM40A PE=1 SV=1	1820.84	14016945	2, 3	0.180022	0.410904	0.21596	142100000	139600000	160100000	0.0759443
0	4.95648e+06	30980000	1092038	9663438	20030000	19000000	29900000	11240000	AAS[166.9984]PPSYTLDLGESQLAPPPSK	Q9ULQ0	Protein FAM40B OS=Homo sapiens GN=FAM40B PE=2 SV=2	2306.1	14021982	3	1.38921	0.924119	0.467605	58150000	68180000	35120000	0.31497
52170000	56600000	43100000	33600000	56940000	57010000	43280000	27540000	34450000	AAS[166.9984]PSPQSVR	Q8IYB3	Serine/arginine repetitive matrix protein 1 OS=Homo sapiens GN=SRRM1 PE=1 SV=2	1079.4863, 1079.4896	14019137	2	0.135938	0.274394	0.224836	21380000	20490000	27980000	0.175735
15620000	31190000	36410000	14000000	21660000	30270000	36610000	47050000	33050000	AAS[166.9984]QILENGEEAPGPDPSLDR	Q8IYJ3	Synaptotagmin-like protein 1 OS=Homo sapiens GN=SYTL1 PE=1 SV=1	2245.99	14022121	3	0.389901	0.370376	0.187035	37260000	55020000	54360000	0.205987
180900000	177700000	164900000	176300000	179400000	188000000	107100000	52900000	115100000	AAS[166.9984]SAAQGAFQGN	O15127	Secretory carrier-associated membrane protein 2 OS=Homo sapiens GN=SCAMP2 PE=1 SV=2	1259.5	14016720	3	0.0485181	0.0334465	0.369019	140400000	178200000	183000000	0.139553
27700000	6.44056e+06	6.74516e+06	12590000	3.62931e+06	6.31988e+06	2.93957e+06	3249680	635368	AASADS[166.9984]T[181.014]TEGTPADGFTVLSTK	O75367	Core histone macro-H2A.1 OS=Homo sapiens GN=H2AFY PE=1 SV=4	2286.94	14022558, 14030471	2, 3	0.894236	0.611996	0.627857	334900000	192400000	154700000	0.41808
104900000	127100000	99030000	81280000	131600000	116700000	59710000	40110000	66630000	AASADS[166.9984]TTEGTPADGFTVLSTK	O75367	Core histone macro-H2A.1 OS=Homo sapiens GN=H2AFY PE=1 SV=4	2206.97	14019034	2	0.134177	0.235281	0.247929	57280000	73940000	76880000	0.15238
2501000000	2622000000	1981000000	1685000000	1739000000	3285000000	1571000000	2576000000	1747000000	AASADST[181.014]TEGTPADGFTVLSTK	O75367	Core histone macro-H2A.1 OS=Homo sapiens GN=H2AFY PE=1 SV=4	2206.972, 2206.9736	14020162	2	0.143821	0.406278	0.273173	1178000000	929200000	1136000000	0.123199
100000000	98350000	84430000	112300000	83980000	69900000	61970000	77360000	102600000	AASPPAS[166.9984]ASDLIEQQQK	Q5VSL9	Protein FAM40A OS=Homo sapiens GN=FAM40A PE=1 SV=1	1820.84	14020157	2	0.0907374	0.243386	0.254367	42090000	41370000	43800000	0.0294238
35970000	27340000	14510000	13940000	33900000	21510000	22620000	15920000	11580000	AAST[181.014]DLGAGETVVGK	Q15032	R3H domain-containing protein 1 OS=Homo sapiens GN=R3HDM1 PE=1 SV=3	1455.67	14017991	2	0.416279	0.435899	0.332914	13480000	12530000	16940000	0.162119
0	650207	8863313	98144.5	1.80705e+06	11600000	4864605	10820000	1.89305e+06	AATEALGEKSPDS[166.9984]ATVSGYDIMK	Q6WCQ1	Myosin phosphatase Rho-interacting protein OS=Homo sapiens GN=MPRIP PE=1 SV=3	2421.09	14020091, 14026014	2, 3	1.55786	1.37867	0.775842	105900000	69070000	61710000	0.300104
172600000	167500000	155600000	152400000	127800000	143300000	154600000	170400000	134600000	AAVGQES[166.9984]PGGLEAGNAK	Q29RF7	Sister chromatid cohesion protein PDS5 homolog A OS=Homo sapiens GN=PDS5A PE=1 SV=1	1635.73	14016470	2	0.0527964	0.0881085	0.117108	91130000	84610000	92400000	0.0467606
783200000	751700000	685500000	679000000	657300000	777200000	704300000	785400000	676100000	AAVLS[166.9984]DS[166.9984]EDEEK	Q96ST2	Protein IWS1 homolog OS=Homo sapiens GN=IWS1 PE=1 SV=2	1452.52	14016489	2, 3	0.067375	0.0906857	0.0785993	558400000	488100000	541400000	0.0692967
42200000	70520000	67310000	35030000	70310000	76810000	63650000	46510000	59850000	AAVLS[166.9984]DSEDEEK	Q96ST2	Protein IWS1 homolog OS=Homo sapiens GN=IWS1 PE=1 SV=2	1372.55	14020708	2	0.25841	0.370268	0.158843	45840000	50910000	45250000	0.0657359
191900000	161400000	125900000	143200000	150400000	129700000	121500000	130700000	129100000	AC[160.0307]AS[166.9984]PSAQVEGSPVAGSDGSQPAVK	Q9UFC0	Leucine-rich repeat and WD repeat-containing protein 1 OS=Homo sapiens GN=LRWD1 PE=1 SV=2	2437.07	14016591	2	0.206792	0.074476	0.0386726	84360000	85350000	95900000	0.0722414
18290000	16600000	18190000	16310000	17560000	17720000	12170000	15480000	14760000	AC[160.0307]S[166.9984]TPHVQVAGK	O43182	Rho GTPase-activating protein 6 OS=Homo sapiens GN=ARHGAP6 PE=1 SV=3	1334.59	14020037	2	0.0535893	0.0448943	0.123142	7.71819e+06	11560000	8589747	0.216828
78530000	61360000	55180000	68520000	60940000	55680000	49890000	55060000	50220000	ADALQAGAS[166.9984]QFETSAAK	P63027		1745.77	14026042	2	0.186062	0.104594	0.0559582	27620000	31570000	36950000	0.146138
1.31734e+06	4.41413e+06	24990000	1.01463e+06	10010000	110500000	64920000	61920000	18030000	ADAPDAGAQS[166.9984]DSELPSYHQNDVSLDR	Q92538	Golgi-specific brefeldin A-resistance guanine nucleotide exchange factor 1 OS=Homo sapiens GN=GBF1 PE=1 SV=2	2838.18	14019722	2, 3	1.25648	1.50047	0.543566	920500000	530200000	354300000	0.48164
61210000	212800000	190300000	143700000	137000000	218100000	193400000	191900000	167200000	ADDFPVRDDPS[166.9984]DVT[181.014]DEDEGPAEPPPPPK	Q3YEC7	Rab-like protein 6 OS=Homo sapiens GN=RABL6 PE=1 SV=2	3164.26	14021901	3	0.528543	0.270733	0.0798879	135000000	124100000	122100000	0.0546395
1.08986e+06	4318310	7.53419e+06	8497664	7622298	6079998	7189021	5653500	4979979	ADDFPVRDDPSDVT[181.014]DEDEGPAEPPPPPK	Q3YEC7	Rab-like protein 6 OS=Homo sapiens GN=RABL6 PE=1 SV=2	3084.3	14029223	2	0.746888	0.165415	0.19058	3.39232e+06	5.697e+06	5.35162e+06	0.258215
4.22758e+06	2937467	36050000	210500000	817674	942361	4338.93	293200000	96170000	ADEPSS[166.9984]EES[166.9984]DLEIDK	P50502	Hsc70-interacting protein OS=Homo sapiens GN=ST13 PE=1 SV=2	1823.65	14017199	3	1.30206	1.71051	1.15155	310200000	290100000	351700000	0.0989919
209510	0	2101517	852545	237824	4399676	4042843	2.59549e+06	1.36617e+06	ADEPSS[166.9984]EESDLEIDK	P50502	Hsc70-interacting protein OS=Homo sapiens GN=ST13 PE=1 SV=2	1743.68	14022509	3	1.50268	1.2276	0.502148	12380000	11570000	6938600	0.285138
275000000	234900000	191500000	302800000	285100000	251700000	160700000	102900000	228400000	ADEPSSEES[166.9984]DLEIDK	P50502	Hsc70-interacting protein OS=Homo sapiens GN=ST13 PE=1 SV=2	1743.68	14025872, 14026021	2	0.178618	0.0927187	0.383019	80270000	95610000	108600000	0.149549
0	40357.7	5.77652e+06	33648.2	311980	9392512	8960631	8349938	1.26252e+06	ADETKDEQFEQC[160.0307]VQNFNK	O00499	Myc box-dependent-interacting protein 1 OS=Homo sapiens GN=BIN1 PE=1 SV=1	2229.97	14021696	3	1.71406	1.6404	0.691181	44480000	94390000	54650000	0.408866
35640000	37110000	35120000	27200000	29900000	34240000	22380000	22110000	25920000	ADGYEPPVQES[166.9984]V	P61247	40S ribosomal protein S3a OS=Homo sapiens GN=RPS3A PE=1 SV=2	1370.55	14024300	3	0.028704	0.116653	0.090586	15990000	11690000	16220000	0.174369
24190000	26230000	26310000	17580000	23110000	26710000	20330000	27390000	20890000	ADQC[160.0307]YEDVR	P31146	Coronin-1A OS=Homo sapiens GN=CORO1A PE=1 SV=4	1155.47	14017584	2	0.0469785	0.204698	0.171598	20260000	17170000	19670000	0.0861876
3.75968e+06	6067565	15620000	7006344	9774507	24580000	35390000	21920000	7404508	ADS[166.9984]DGAKPEPVAMAR	Q7Z4V5	Hepatoma-derived growth factor-related protein 2 OS=Homo sapiens GN=HDGFRP2 PE=1 SV=1	1594.6909, 1594.6915	14022068	3	0.741312	0.685356	0.648819	26920000	29620000	30920000	0.0699894
2599000000	2116000000	1879000000	2180000000	2108000000	2149000000	1834000000	2294000000	2051000000	ADS[166.9984]HEGEVAEGK	Q99704	Docking protein 1 OS=Homo sapiens GN=DOK1 PE=1 SV=1	1308.51	14017227	2, 3	0.166941	0.0168319	0.111728	1238000000	1285000000	1302000000	0.0260009
156200000	119300000	103200000	173600000	172900000	144800000	103100000	73710000	96550000	ADS[166.9984]LLAVVK	Q15424	Scaffold attachment factor B1 OS=Homo sapiens GN=SAFB PE=1 SV=4	995.516	14016535	3	0.21525	0.100322	0.169327	126000000	127200000	136500000	0.0442431
200372	1844626	2.71936e+06	917382	4941295	4.1008e+06	6414050	6.73153e+06	2.21009e+06	ADVLEAHEAEAEEPEAGKS[166.9984]EAEDDEDEVDDLPSSR	Q8IVT5	Kinase suppressor of Ras 1 OS=Homo sapiens GN=KSR1 PE=1 SV=2	3863.58	14028163	2	0.805314	0.639369	0.49307	5821103	5579696	5427448	0.0353875
116300000	187900000	152100000	139800000	199100000	180600000	130400000	56970000	107300000	AEAAPES[166.9984]QPPASEDLEVDPPVAAK	Q96T58	Msx2-interacting protein OS=Homo sapiens GN=SPEN PE=1 SV=1	2498.13	14017079	2	0.235371	0.175211	0.382262	129800000	130500000	158400000	0.11689
34350000	36600000	35600000	40170000	38240000	32420000	35340000	41100000	34520000	AEAGAGS[166.9984]ATEFQFR	Q9NQ39	Putative 40S ribosomal protein S10-like OS=Homo sapiens GN=RPS10P5 PE=5 SV=1	1521.64	14022626	2	0.0317404	0.109206	0.0969476	23070000	25040000	31320000	0.16273
95510000	118400000	124900000	176300000	62050000	70690000	62060000	201200000	155500000	AEALT[181.014]EPLNA	Q9NX76	CKLF-like MARVEL transmembrane domain-containing protein 6 OS=Homo sapiens GN=CMTM6 PE=1 SV=1	1108.49	14016842	3	0.136695	0.617541	0.508085	115000000	146100000	148500000	0.136868
55250000	153600000	415700000	9833546	101600000	236900000	142500000	55830000	41710000	AEAPPLEREDS[166.9984]GTFSLGK	O75569	Interferon-inducible double stranded RNA-dependent protein kinase activator A OS=Homo sapiens GN=PRKRA PE=1 SV=1	1983.9053, 1983.9072	14023340, 14028157	3, 5	0.894986	0.983769	0.682057	7374000000	6111000000	3878000000	0.305872
237100000	241100000	221900000	262600000	233700000	135600000	239400000	200000000	234800000	AEAPSS[166.9984]PDVAPAGK	Q9P1Y6	PHD and RING finger domain-containing protein 1 OS=Homo sapiens GN=PHRF1 PE=1 SV=3	1376.61	14017459	2, 3	0.0434073	0.316038	0.0958595	161400000	187600000	182400000	0.07831
290900000	197700000	193800000	232000000	224800000	177900000	176000000	153500000	195100000	AEAPSS[166.9984]PDVAPAGKEDS[166.9984]PSASGR	Q9P1Y6	PHD and RING finger domain-containing protein 1 OS=Homo sapiens GN=PHRF1 PE=1 SV=3	2342.95	14023907	2	0.241659	0.138857	0.11908	79080000	93330000	96000000	0.101671
517500000	420200000	384200000	274400000	349600000	546400000	293900000	334200000	348400000	AEAPSSPDVAPAGKEDSPS[166.9984]ASGR	Q9P1Y6	PHD and RING finger domain-containing protein 1 OS=Homo sapiens GN=PHRF1 PE=1 SV=3	2262.99	14020337	2	0.1565	0.360023	0.0868584	185500000	235700000	250800000	0.152617
38040000	38420000	38090000	67060000	34950000	35380000	28850000	60190000	47190000	AEC[160.0307]MLQQAER	P13796	Plastin-2 OS=Homo sapiens GN=LCP1 PE=1 SV=6	1235.55	14017085	2	0.00540755	0.402122	0.346744	25900000	33030000	34580000	0.148517
22540000	28870000	21180000	19680000	26530000	20800000	24470000	26670000	23400000	AEDS[166.9984]DSEPEPEDNVR	Q9H0D6	5'-3' exoribonuclease 2 OS=Homo sapiens GN=XRN2 PE=1 SV=1	1768.65	14019780	2	0.169608	0.164503	0.0671005	16760000	15560000	18940000	0.100284
89120000	114900000	81940000	142100000	127800000	40770000	82840000	46960000	65870000	AEEDEILNRS[166.9984]PR	P27824	Calnexin OS=Homo sapiens GN=CANX PE=1 SV=2	1508.6732, 1508.6738	14019505	3	0.181836	0.529593	0.275189	46090000	62510000	56300000	0.150833
47506.9	58240000	116200000	31950000	86080000	99940000	110500000	77000000	62940000	AEEKS[166.9984]PISINVK	Q9UK58	Cyclin-L1 OS=Homo sapiens GN=CCNL1 PE=1 SV=1	1394.6921, 1394.6926	14017267	2	0.998518	0.494486	0.292683	124700000	125900000	127300000	0.0103304
0	269855	5.18466e+06	0	1.9664e+06	3726884	11540000	5209119	875639	AEENAEGGESALGPDGEPIDESSQMS[166.9984]DLPVK	P51531	Probable global transcription activator SNF2L2 OS=Homo sapiens GN=SMARCA2 PE=1 SV=2	3238.36	14025961	3	1.60523	0.982416	0.912909	17120000	16960000	12640000	0.163202
39980000	71710000	54710000	42450000	64180000	53600000	58320000	50780000	52260000	AEEPPSQLDQDTQVQDMDEGS[166.9984]DDEEEGQK	Q15459	Splicing factor 3A subunit 1 OS=Homo sapiens GN=SF3A1 PE=1 SV=1	3329.28	14027140	2	0.286272	0.20345	0.074277	59240000	57850000	66040000	0.0717965
273200000	290800000	193900000	249100000	251800000	260400000	240200000	240600000	205200000	AEFAEY[243.0297]ASVDR	Q9NWQ8	Phosphoprotein associated with glycosphingolipid-enriched microdomains 1 OS=Homo sapiens GN=PAG1 PE=1 SV=2	1337.54	14020241	3	0.204328	0.0232542	0.0888792	205500000	217300000	226100000	0.0477871
40430000	49950000	39930000	49230000	53750000	25150000	28950000	28350000	32470000	AEGEPQEES[166.9984]PLK	Q9NYF8	Bcl-2-associated transcription factor 1 OS=Homo sapiens GN=BCLAF1 PE=1 SV=2	1393.59	14018103	2	0.129988	0.359972	0.074383	17040000	25430000	26730000	0.228016
8682899	37600000	33150000	26860000	26030000	43800000	35420000	37090000	21700000	AEGEWEDQEALDYFS[166.9984]DK	Q9NYF8	Bcl-2-associated transcription factor 1 OS=Homo sapiens GN=BCLAF1 PE=1 SV=2	2111.8132, 2111.8135	14019247	3	0.588062	0.311154	0.268911	69940000	55260000	66970000	0.121167
35350000	181500000	274400000	95750000	283100000	359600000	498600000	549100000	363000000	AEGEWEDQEALDYFS[166.9984]DKES[166.9984]GK	Q9NYF8	Bcl-2-associated transcription factor 1 OS=Homo sapiens GN=BCLAF1 PE=1 SV=2	2592.97	14016636	3	0.735935	0.551495	0.204661	645900000	687800000	705800000	0.0452087
36532.1	366502	446710	0	0	1.50596e+06	3.12873e+06	1.81929e+06	329235	AELEEMEEVHPS[166.9984]DEEEEDATK	P78559	Microtubule-associated protein 1A OS=Homo sapiens GN=MAP1A PE=1 SV=6	2525.98	14022209	2	0.767502	1.73205	0.796277	21010000	13920000	14780000	0.233502
262900000	255300000	206200000	224800000	400700000	154600000	223500000	96240000	164900000	AELGS[166.9984]TDNDLER	Q14761	Protein tyrosine phosphatase receptor type C-associated protein OS=Homo sapiens GN=PTPRCAP PE=1 SV=1	1399.57	14025122	2	0.12746	0.48754	0.39429	155300000	169700000	171800000	0.054237
5474632	27850000	41720000	8380507	23830000	101800000	35660000	111600000	50360000	AELGS[166.9984]TDNDLERQEDEQDTDYDHVADGGLQADPGEGEQQC[160.0307]GEASSPEQVPVR	Q14761	Protein tyrosine phosphatase receptor type C-associated protein OS=Homo sapiens GN=PTPRCAP PE=1 SV=1	5723.38	14017748	3	0.731095	1.121	0.611428	79730000	74160000	71190000	0.0577856
4.85881e+06	23530000	25060000	13650000	36140000	22090000	63730000	50810000	28880000	AELGSTDNDLERQEDEQDT[181.014]DYDHVADGGLQADPGEGEQQC[160.0307]GEASSPEQVPVR	Q14761	Protein tyrosine phosphatase receptor type C-associated protein OS=Homo sapiens GN=PTPRCAP PE=1 SV=1	5723.378, 5723.379	14019890	2	0.631307	0.474166	0.368527	28920000	38240000	26310000	0.201293
0	2.77391e+06	13430000	1.47255e+06	3.54847e+06	7306010	14950000	11720000	5321818	AENAEGQTPAIGPDGEPLDETS[166.9984]QMS[166.9984]DLPVK	P51532	Transcription activator BRG1 OS=Homo sapiens GN=SMARCA4 PE=1 SV=2	3256.37	14021147	2	1.31265	0.719601	0.459511	12830000	10600000	10930000	0.105087
1074000000	895700000	904600000	773900000	969000000	893100000	663800000	649200000	780600000	AEQGS[166.9984]EEEGEGEEEEEEGGESK	Q8NE71	ATP-binding cassette sub-family F member 1 OS=Homo sapiens GN=ABCF1 PE=1 SV=2	2433.8528, 2433.8535	14019837	2	0.104865	0.111928	0.1032	424200000	475300000	527000000	0.108097
710100000	827000000	643400000	778100000	938500000	777100000	761300000	609400000	666900000	AEQLQDAEEEKDDS[166.9984]NEEENK	Q9H1E5	Thioredoxin-related transmembrane protein 4 OS=Homo sapiens GN=TMX4 PE=1 SV=1	2429.94	14016540	2, 3	0.127865	0.111758	0.112917	389700000	456800000	473000000	0.100415
275014	20150.5	18977.9	33742	0	1000069	3.26447e+06	806824	486913	AEQS[166.9984]LHDLQER	Q13586	Stromal interaction molecule 1 OS=Homo sapiens GN=STIM1 PE=1 SV=3	1405.61	14029798	2	1.40846	1.64798	1.00021	4.96332e+06	8594888	6649752	0.269793
75960.1	439420	550986	234.991	7505.58	430765	741902	1.17336e+06	197336	AES[166.9984]PAEKVPEESVLPLVQK	Q9UKV3	Apoptotic chromatin condensation inducer in the nucleus OS=Homo sapiens GN=ACIN1 PE=1 SV=2	2130.07	14020678	3	0.698807	1.68637	0.694553	208400000	123900000	74340000	0.500083
175300000	161600000	157700000	139100000	162200000	158400000	113900000	177400000	153600000	AES[166.9984]PEEVAC[160.0307]R	Q7Z6Z7	E3 ubiquitin-protein ligase HUWE1 OS=Homo sapiens GN=HUWE1 PE=1 SV=3	1227.47	14019613	2	0.0560669	0.0808337	0.216319	54110000	96950000	96660000	0.298527
3.11692e+06	2.75113e+06	4054713	5731852	3.85164e+06	7.24063e+06	8708344	9194808	3.27258e+06	AES[166.9984]PESSAIESTQSTPQK	Q9NTI5	Sister chromatid cohesion protein PDS5 homolog B OS=Homo sapiens GN=PDS5B PE=1 SV=1	1956.8407, 1956.8419	14021213	2	0.203284	0.302759	0.465785	42630000	25760000	32810000	0.25117
32430000	93730000	76200000	81540000	104700000	133200000	102000000	86730000	66740000	AET[181.014]ASQSQRSPISDNSGC[160.0307]DAPGNSNPSLSVPSSAESEK	Q99590	Protein SCAF11 OS=Homo sapiens GN=SCAF11 PE=1 SV=2	3928.67	14016501	3	0.468059	0.243012	0.207648	115000000	101600000	112100000	0.0643449
71360000	164300000	154700000	57030000	180600000	202300000	188100000	100500000	122100000	AETASQS[166.9984]QRSPISDNSGC[160.0307]DAPGNSNPSLSVPSSAESEK	Q99590	Protein SCAF11 OS=Homo sapiens GN=SCAF11 PE=1 SV=2	3928.67	14022057	2	0.392818	0.534373	0.333359	57080000	63580000	67880000	0.0865156
154400000	140400000	104300000	95700000	128900000	125900000	114300000	33880000	90570000	AETSEGSGSAPAVPEASAS[166.9984]PK	P51608	Methyl-CpG-binding protein 2 OS=Homo sapiens GN=MECP2 PE=1 SV=1	2009.8674, 2009.8691	14018473	2, 3	0.194309	0.157176	0.519209	69270000	78960000	79850000	0.0771879
1.34201e+06	1.83024e+06	7.79036e+06	30980000	396898	713539	4.80438e+06	43160000	22600000	AEVPGATGGDS[166.9984]PHLQPAEPPGEPR	Q9P2K5	Myelin expression factor 2 OS=Homo sapiens GN=MYEF2 PE=1 SV=3	2446.1	14019883	2	0.982519	1.64222	0.816038	22320000	25540000	21390000	0.0943433
117600000	88330000	73230000	84840000	74780000	73030000	60040000	70840000	73260000	AFGPGLQGGSAGS[166.9984]PAR	P21333	Filamin-A OS=Homo sapiens GN=FLNA PE=1 SV=4	1509.68	14020490	2	0.24243	0.0821879	0.10344	50880000	55730000	67300000	0.145525
81710000	86100000	75010000	128200000	74450000	69990000	45950000	55270000	103400000	AFGS[166.9984]GYR	P23588	Eukaryotic translation initiation factor 4B OS=Homo sapiens GN=EIF4B PE=1 SV=2	837.327	14021228, 14025345	2	0.0690011	0.35648	0.452045	41370000	32710000	42000000	0.134165
33688.6	0	117442	0	0	18106.1	444622	474580	0	AFS[166.9984]DPFVEAEK	P34932	Heat shock 70 kDa protein 4 OS=Homo sapiens GN=HSPA4 PE=1 SV=4	1319.55	14028937	3	1.20042	1.73205	0.867404	22920000	13720000	11990000	0.362434
634600000	1124000000	859100000	749300000	937600000	1058000000	1050000000	900500000	768700000	AFVEDS[166.9984]EDEDGAGEGGSSLLQK	Q8N9T8	Protein KRI1 homolog OS=Homo sapiens GN=KRI1 PE=1 SV=2	2319.95	14016580	2	0.280755	0.170049	0.155277	622500000	565500000	751300000	0.147245
165700000	174800000	110000000	197400000	192600000	124400000	119300000	144700000	126200000	AGDLLEDS[166.9984]PK	P51858	Hepatoma-derived growth factor OS=Homo sapiens GN=HDGF PE=1 SV=1	1124.49	14019455	2	0.233618	0.238131	0.100979	68470000	78040000	83780000	0.100757
2873448	29430000	41960000	11470000	31280000	40580000	45460000	53930000	39820000	AGDLLEDS[166.9984]PKRPK	P51858	Hepatoma-derived growth factor OS=Homo sapiens GN=HDGF PE=1 SV=1	1505.735, 1505.7357	14024549	2	0.806251	0.535264	0.153052	32060000	29300000	39570000	0.157979
110300000	83610000	84810000	79710000	64050000	69830000	49470000	78920000	77740000	AGEEDEGEEDS[166.9984]DSDYEISAK	A2RRP1	Neuroblastoma-amplified sequence OS=Homo sapiens GN=NBAS PE=1 SV=2	2254.8, 2254.8018	14021886	2	0.16226	0.111226	0.242654	39680000	44770000	41510000	0.0614067
35580000	58380000	47660000	52050000	44240000	52250000	49760000	50920000	42390000	AGEPNS[166.9984]PDAEEANS[166.9984]PDVTAGC[160.0307]DPAGVHPPR	Q08J23	tRNA (cytosine(34)-C(5))-methyltransferase OS=Homo sapiens GN=NSUN2 PE=1 SV=2	3174.25	14017488	3	0.241634	0.0922567	0.0970106	43430000	43320000	48510000	0.0657668
486853	1.30064e+06	3.56507e+06	6242824	17388.8	1.4485e+06	1.20436e+06	2817187	4975596	AGEPNS[166.9984]PDAEEANSPDVTAGC[160.0307]DPAGVHPPR	Q08J23	tRNA (cytosine(34)-C(5))-methyltransferase OS=Homo sapiens GN=NSUN2 PE=1 SV=2	3094.2822, 3094.283	14022669	3	0.894	1.26893	0.630927	57700000	49350000	47590000	0.104781
61820000	157700000	119900000	86530000	124100000	150400000	86730000	55720000	79620000	AGEQQLS[166.9984]EPEDMEMEAGDTDDPPR	Q93009	Ubiquitin carboxyl-terminal hydrolase 7 OS=Homo sapiens GN=USP7 PE=1 SV=2	2727.04	14020523	3	0.426871	0.266739	0.219457	106100000	132800000	135300000	0.129759
28940000	31410000	21860000	40620000	31120000	14500000	13660000	22890000	17830000	AGET[181.014]RFTDTR	P13639	Elongation factor 2 OS=Homo sapiens GN=EEF2 PE=1 SV=4	1233.52	14021004	2	0.18089	0.459905	0.254992	10940000	13930000	11920000	0.124296
304800000	199200000	175500000	219500000	188100000	166100000	117000000	135700000	203600000	AGETRFT[181.014]DTR	P13639	Elongation factor 2 OS=Homo sapiens GN=EEF2 PE=1 SV=4	1233.52	14022393	2	0.303918	0.140339	0.299604	83560000	93150000	94260000	0.0651377
29150000	21480000	28540000	66380000	13740000	16400000	19550000	73320000	71730000	AGLES[166.9984]GAEPGDGDS[166.9984]DTTK	O60832	H/ACA ribonucleoprotein complex subunit 4 OS=Homo sapiens GN=DKC1 PE=1 SV=3	1866.66	14021360	3	0.161543	0.921685	0.557633	24390000	35400000	40900000	0.250477
10460000	11250000	12020000	14420000	12520000	11660000	14750000	11030000	13790000	AGLES[166.9984]GAEPGDGDSDTTK	O60832	H/ACA ribonucleoprotein complex subunit 4 OS=Homo sapiens GN=DKC1 PE=1 SV=3	1786.7	14019861	2	0.0693763	0.109763	0.146415	13080000	11430000	11360000	0.0814161
14510000	15860000	26580000	18100000	20380000	31810000	28900000	27840000	18430000	AGLESGAEPGDGDS[166.9984]DTTK	O60832	H/ACA ribonucleoprotein complex subunit 4 OS=Homo sapiens GN=DKC1 PE=1 SV=3	1786.699, 1786.7004	14018832	2	0.348382	0.313542	0.23001	17990000	21780000	25540000	0.173404
163800000	145300000	131000000	186400000	174800000	178800000	125000000	154900000	132600000	AGLESGAEPGDGDS[166.9984]DTTKK	O60832	H/ACA ribonucleoprotein complex subunit 4 OS=Homo sapiens GN=DKC1 PE=1 SV=3	1914.79	14025587	2	0.112098	0.0327354	0.113022	48010000	55730000	52950000	0.0748619
607300000	529100000	408400000	288400000	506500000	461500000	391500000	271500000	384700000	AGLESGAEPGDGDSDTT[181.014]KK	O60832	H/ACA ribonucleoprotein complex subunit 4 OS=Homo sapiens GN=DKC1 PE=1 SV=3	1914.79	14023016	2	0.194596	0.274951	0.193008	149600000	166900000	188100000	0.114643
17310000	14200000	17480000	18320000	24900000	18020000	14750000	19830000	18290000	AGLFS[166.9984]QEQYER	Q8WWA1	Transmembrane protein 40 OS=Homo sapiens GN=TMEM40 PE=1 SV=2	1407.59	14021640	2	0.11308	0.190486	0.147804	15550000	14000000	13820000	0.0657912
494900000	386600000	346800000	336900000	338100000	442800000	274000000	425300000	356500000	AGLQS[166.9984]LEASGR	O60784	Target of Myb protein 1 OS=Homo sapiens GN=TOM1 PE=1 SV=2	1168.53	14016566	2, 3	0.187197	0.163172	0.215249	233600000	251200000	268700000	0.069874
251100000	201900000	154600000	201700000	209200000	195600000	128600000	132300000	154400000	AGMTSS[166.9984]PDATTGQTFG	Q9UQR1	Zinc finger protein 148 OS=Homo sapiens GN=ZNF148 PE=1 SV=2	1608.62	14019706	2	0.238248	0.033695	0.100776	116500000	108600000	132000000	0.100005
15270000	24450000	16130000	35680000	31890000	8355200	16910000	13970000	15030000	AGS[166.9984]DGDIMDSSTEAPPISIK	Q6F5E8	Leucine-rich repeat-containing protein 16C OS=Homo sapiens GN=RLTPR PE=1 SV=2	2070.89	14021571	2	0.272341	0.584932	0.0972949	19680000	16350000	17770000	0.0931783
12290.5	28229.5	1530585	1.22963e+06	1.61543e+06	626208	913394	2.46072e+06	1738615	AGS[166.9984]PDVLR	Q8NDX6	Zinc finger protein 740 OS=Homo sapiens GN=ZNF740 PE=1 SV=1	894.408	14024892	3	1.66511	0.430895	0.454298	30410000	21730000	24490000	0.17362
114900000	102200000	89820000	101500000	108000000	103500000	77220000	93070000	85030000	AGS[166.9984]PS[166.9984]PQPSGELPR	Q92619	Minor histocompatibility protein HA-1 OS=Homo sapiens GN=HMHA1 PE=1 SV=2	1539.62	14016786	3	0.122576	0.0319089	0.0931217	79550000	86460000	98470000	0.108597
75420000	62900000	56020000	54760000	59980000	74260000	43070000	46790000	54870000	AGS[166.9984]PSPQPSGELPR	Q92619	Minor histocompatibility protein HA-1 OS=Homo sapiens GN=HMHA1 PE=1 SV=2	1459.66	14017796	2	0.151832	0.160233	0.125048	33790000	33770000	41840000	0.127608
62214.5	92762.5	823132	108055	405465	563608	8308719	1.4683e+06	492757	AGS[166.9984]PSPQPSGELPRK	Q92619	Minor histocompatibility protein HA-1 OS=Homo sapiens GN=HMHA1 PE=1 SV=2	1587.7479, 1587.7484	14022342	3	1.32123	0.644206	1.24412	35950000	32720000	25060000	0.179019
27510000	90110000	55040000	79310000	94190000	45970000	94960000	73510000	67660000	AGS[166.9984]SEFDSEHNLTSNEGHSLK	Q86YV0	RAS protein activator like-3 OS=Homo sapiens GN=RASAL3 PE=1 SV=2	2325.96	14017903	2, 3	0.545157	0.337521	0.182616	69280000	69050000	65720000	0.0292913
68040000	57780000	41610000	83620000	42700000	32370000	47230000	162200000	52490000	AGSPS[166.9984]PQPSGELPR	Q92619	Minor histocompatibility protein HA-1 OS=Homo sapiens GN=HMHA1 PE=1 SV=2	1459.66	14021858	3	0.238751	0.512393	0.743504	40260000	41110000	43230000	0.0368279
57700000	96260000	84450000	35680000	89740000	157200000	105000000	63480000	61640000	AGSSEFDS[166.9984]EHNLTSNEGHSLK	Q86YV0	RAS protein activator like-3 OS=Homo sapiens GN=RASAL3 PE=1 SV=2	2325.96	14018136	2	0.248603	0.646271	0.319659	70360000	67970000	69890000	0.018243
6581496	11230000	3838022	6981657	12280000	2.8806e+06	6946887	2.19254e+06	6104210	AIEPQKEEADENYNS[166.9984]VNTR	Q12846	Syntaxin-4 OS=Homo sapiens GN=STX4 PE=1 SV=2	2286.99	14024666	2	0.517796	0.638471	0.499269	3.69015e+06	4814804	7865355	0.395906
29150000	40020000	22420000	32860000	52410000	39060000	14690000	8505403	12760000	AIS[166.9984]SDMFFGR	Q8N6H7	ADP-ribosylation factor GTPase-activating protein 2 OS=Homo sapiens GN=ARFGAP2 PE=1 SV=1	1210.5	14018666	2	0.290887	0.241065	0.264016	16600000	16320000	18790000	0.078466
199300000	205100000	210600000	202700000	279500000	189500000	110600000	45330000	118500000	AISAPT[181.014]SPTR	Q9NQG6	Mitochondrial dynamic protein MID51 OS=Homo sapiens GN=SMCR7L PE=1 SV=1	1080.51	14017172	2	0.0275642	0.217067	0.439007	107600000	114700000	131700000	0.104951
506300000	697800000	498700000	510000000	554600000	438500000	347800000	343500000	460600000	AIST[181.014]GSLAS[166.9984]STLNK	Q12923	Tyrosine-protein phosphatase non-receptor type 13 OS=Homo sapiens GN=PTPN13 PE=1 SV=2	1509.66	14018948	3	0.198768	0.116893	0.172935	310500000	230600000	301200000	0.155623
24130000	8735285	8.20948e+06	19820000	15430000	15390000	11290000	32610000	20480000	AITS[166.9984]AYYR	P62491	Ras-related protein Rab-11A OS=Homo sapiens GN=RAB11A PE=1 SV=3	1024.45	14025902	2	0.660534	0.150841	0.49831	11370000	15470000	22400000	0.339674
9179242	12220000	10830000	9773052	8418990	11500000	7172245	10010000	10390000	AITSLLGGGS[166.9984]PK	Q6KC79	Nipped-B-like protein OS=Homo sapiens GN=NIPBL PE=1 SV=2	1180.6	14022020	2	0.141695	0.156028	0.19132	4757639	5733447	8311390	0.292953
65300000	60360000	47530000	72930000	52310000	62580000	45980000	52110000	45930000	AKPPADPAAAAS[166.9984]PC[160.0307]R	Q9GZT9	Egl nine homolog 1 OS=Homo sapiens GN=EGLN1 PE=1 SV=1	1559.7	14019169	3	0.158883	0.164679	0.0740247	40220000	44480000	34060000	0.132337
243700000	211800000	158300000	150400000	185600000	193300000	134100000	113600000	129300000	AKS[166.9984]PISLK	Q9BXL7	Caspase recruitment domain-containing protein 11 OS=Homo sapiens GN=CARD11 PE=1 SV=3	923.497	14019956	2	0.210913	0.129635	0.0853217	50020000	65450000	68490000	0.161504
290700000	291900000	242400000	351200000	258500000	352700000	221200000	333400000	261800000	AKT[181.014]PVTLK	P42167	Lamina-associated polypeptide 2, isoforms beta/gamma OS=Homo sapiens GN=TMPO PE=1 SV=2	937.511	14024276	2	0.102687	0.1682	0.208755	169700000	175600000	215800000	0.13413
224400000	207000000	175000000	188200000	178900000	214700000	148400000	211200000	193200000	AKT[181.014]QT[181.014]PPVS[166.9984]PAPQPTEER	Q14247	Src substrate cortactin OS=Homo sapiens GN=CTTN PE=1 SV=2	2173.89	14018628	3	0.123963	0.0957849	0.175501	115700000	117400000	129700000	0.0631719
152500000	120100000	76220000	64880000	169000000	91900000	100800000	13760000	53750000	ALAS[166.9984]IDSK	P18206	Vinculin OS=Homo sapiens GN=VCL PE=1 SV=4	884.411	14021270	2	0.329256	0.497545	0.776562	12840000	20530000	22640000	0.276271
10390000	25260000	19860000	4.11559e+06	36940000	87680000	26280000	8968120	5403922	ALAS[166.9984]QLQDSLK	P18206	Vinculin OS=Homo sapiens GN=VCL PE=1 SV=4	1253.61	14018998	2	0.406806	0.981106	0.824094	9593534	9587184	12180000	0.143026
260400000	222100000	207500000	293900000	209900000	228300000	183500000	217600000	192000000	ALASIDS[166.9984]K	P18206	Vinculin OS=Homo sapiens GN=VCL PE=1 SV=4	884.412	14017935	2, 3	0.118785	0.180938	0.0897836	99860000	129800000	138800000	0.165989
115800000	78470000	74810000	96390000	89440000	90340000	57970000	79360000	83480000	ALASQLQDS[166.9984]LK	P18206	Vinculin OS=Homo sapiens GN=VCL PE=1 SV=4	1253.61	14018818	2	0.252895	0.041058	0.186061	42870000	48460000	46840000	0.0624481
253338	276709	2.35155e+06	556497	142435	3.81918e+06	1.42558e+06	3677925	219994	ALDSNS[166.9984]LENDDLSAPGR	Q32MZ4	Leucine-rich repeat flightless-interacting protein 1 OS=Homo sapiens GN=LRRFIP1 PE=1 SV=2	1853.79	14027431, 14028661	2, 3	1.25421	1.33722	0.989108	23090000	31600000	18920000	0.263386
24150000	37760000	30680000	52790000	45590000	18450000	48740000	48320000	46120000	ALELDS[166.9984]NLYR	P35579	Myosin-9 OS=Homo sapiens GN=MYH9 PE=1 SV=4	1273.58	14016838	2	0.220548	0.465014	0.029484	60910000	52760000	60040000	0.0772917
151000000	1965000000	3711000000	706400000	2135000000	3238000000	3235000000	3720000000	3090000000	ALIQTC[160.0307]LNSPDS[166.9984]PPRSDPTTDQR	P11831	Serum response factor OS=Homo sapiens GN=SRF PE=1 SV=1	2649.2	14017484, 14023713	3, 4, 5	0.916479	0.626354	0.0985376	2210000000	2722000000	2932000000	0.141675
83590000	51340000	49800000	77560000	89970000	40390000	62730000	50630000	44790000	ALLALC[160.0307]GGED	P08133	Annexin A6 OS=Homo sapiens GN=ANXA6 PE=1 SV=3	1018.49	14021030	2	0.309852	0.372256	0.173574	15610000	23200000	19750000	0.194684
9542806	30850000	53220000	29980000	22860000	33530000	48520000	53480000	34660000	ALLLLC[160.0307]GEDD	P08758	Annexin A5 OS=Homo sapiens GN=ANXA5 PE=1 SV=2	1118.54	14018241	3	0.699928	0.188733	0.214132	53610000	75460000	85950000	0.2302
1129000000	947200000	842000000	920600000	895500000	898500000	663700000	809800000	819600000	ALLLQGPS[166.9984]QSSS[166.9984]EA	P49795	Regulator of G-protein signaling 19 OS=Homo sapiens GN=RGS19 PE=1 SV=1	1547.64	14023365	2, 3	0.149264	0.015149	0.114235	465400000	528200000	560500000	0.0933497
190100000	194400000	141300000	164200000	169700000	177200000	145600000	86430000	157500000	ALLLQGPSQSSS[166.9984]EA	P49795	Regulator of G-protein signaling 19 OS=Homo sapiens GN=RGS19 PE=1 SV=1	1467.67	14025968	2, 3	0.168283	0.0383032	0.293161	67620000	94880000	97970000	0.19237
1185000000	1658000000	1543000000	746400000	1678000000	1907000000	1559000000	934300000	1020000000	ALLQSS[166.9984]ASR	Q9UQ80	Proliferation-associated protein 2G4 OS=Homo sapiens GN=PA2G4 PE=1 SV=3	1012.48	14016321	2	0.168731	0.425768	0.289175	784500000	815500000	959400000	0.109392
78820000	73820000	75470000	58790000	69620000	40180000	36470000	48940000	51750000	ALLSS[166.9984]PEGEEK	O75592	Probable E3 ubiquitin-protein ligase MYCBP2 OS=Homo sapiens GN=MYCBP2 PE=1 SV=3	1239.55	14021012, 14025860	2	0.0335064	0.264969	0.177887	33880000	32100000	39830000	0.114775
95559.3	719007	3.69576e+06	269591	693578	1.96521e+06	28110000	9640764	2.30909e+06	ALPLEAEPPPGPPSPSVT[181.014]TEGQAVKPEPT	Q8N554	Zinc finger protein 276 OS=Homo sapiens GN=ZNF276 PE=1 SV=4	2973.45	14025151	3	1.27975	0.903998	0.99564	123200000	80100000	74750000	0.286602
52110000	52580000	46990000	54700000	54710000	44470000	41280000	49710000	45050000	ALPS[166.9984]EDEEGQDDK	Q8NF91	Nesprin-1 OS=Homo sapiens GN=SYNE1 PE=1 SV=4	1512.57	14017271	2	0.0613257	0.115204	0.0931231	33520000	29600000	30020000	0.0693227
129300000	93420000	83710000	127700000	116800000	89760000	86770000	77210000	82800000	ALPSLNTGSSS[166.9984]PR	O14545	TRAF-type zinc finger domain-containing protein 1 OS=Homo sapiens GN=TRAFD1 PE=1 SV=1	1366.63	14016965	2	0.235103	0.175317	0.0583859	56100000	49660000	55310000	0.0654193
101200000	80650000	68240000	72530000	77260000	52510000	61270000	63530000	69040000	ALRAS[166.9984]ESGI	P48960	CD97 antigen OS=Homo sapiens GN=CD97 PE=1 SV=4	983.455	14022931	2	0.199688	0.194838	0.0618553	34780000	42750000	40870000	0.105563
7437846	19230000	23190000	15440000	22860000	21970000	23260000	22420000	18880000	ALS[166.9984]EEKDEEDGENAHPYR	Q9NSI8	SAM domain-containing protein SAMSN-1 OS=Homo sapiens GN=SAMSN1 PE=1 SV=1	2168.87	14018902	3	0.493052	0.201669	0.108019	30970000	18780000	30230000	0.25635
61540000	90110000	77470000	58110000	73960000	79280000	84620000	79350000	91810000	ALS[166.9984]EEMADTLEEGSASPTSPDYSLDS[166.9984]PGPEK	O75995	SAM and SH3 domain-containing protein 3 OS=Homo sapiens GN=SASH3 PE=1 SV=2	3370.35	14022090	2, 3	0.187455	0.156321	0.0733592	48430000	70000000	75830000	0.222905
65350000	92600000	86890000	30180000	101500000	142500000	98640000	46070000	53850000	ALS[166.9984]HQEPMVSTQPAPR	Q86YV0	RAS protein activator like-3 OS=Homo sapiens GN=RASAL3 PE=1 SV=2	1828.8386, 1828.8395	14027300, 14028017	3	0.176085	0.621905	0.428687	27520000	22490000	26530000	0.104442
30760000	54050000	87220000	42490000	72410000	101200000	63670000	53210000	42510000	ALS[166.9984]LEENGVGSNFK	Q8NF50	Dedicator of cytokinesis protein 8 OS=Homo sapiens GN=DOCK8 PE=1 SV=3	1544.7	14022181	2	0.494804	0.407545	0.199138	66190000	72200000	76550000	0.072608
53450000	84970000	54470000	76570000	81620000	57270000	58870000	36010000	49400000	ALS[166.9984]TDC[160.0307]TPSGDLSPLSR	Q99490	Arf-GAP with GTPase, ANK repeat and PH domain-containing protein 2 OS=Homo sapiens GN=AGAP2 PE=1 SV=2	1856.81	14023190	3	0.278566	0.178936	0.238825	37310000	38160000	40680000	0.0452675
187800000	171100000	147800000	156200000	160100000	142100000	127800000	177600000	156900000	ALTS[166.9984]ELANAR	P26038	Moesin OS=Homo sapiens GN=MSN PE=1 SV=3	1125.53	14018645	2	0.118949	0.0619727	0.162348	72510000	95690000	107000000	0.191666
49090000	41310000	41000000	47770000	45240000	22300000	37890000	32560000	45920000	ALVVPEPEPDSDS[166.9984]NQER	Q5VTR2	E3 ubiquitin-protein ligase BRE1A OS=Homo sapiens GN=RNF20 PE=1 SV=2	1961.85	14017065	2	0.104655	0.365065	0.173378	18300000	21590000	23070000	0.116339
0	1.33758e+06	2387366	1.72831e+06	5.68421e+06	4.1589e+06	6.40526e+06	6972918	4.10868e+06	AMDNHS[166.9984]DS[166.9984]EEELAAFC[160.0307]PQLDDSTVAR	Q86VR2	Protein FAM134C OS=Homo sapiens GN=FAM134C PE=1 SV=1	3068.17	14019740	2	0.963696	0.517259	0.260183	23510000	13800000	16930000	0.27412
0	7904846	88250000	816621	19190000	92840000	103900000	79480000	40140000	AMDNHS[166.9984]DSEEELAAFC[160.0307]PQLDDSTVAR	Q86VR2	Protein FAM134C OS=Homo sapiens GN=FAM134C PE=1 SV=1	2988.2	14019685	3	1.52346	1.29468	0.431768	337500000	316900000	303600000	0.053488
1158000000	1242000000	906200000	892800000	934400000	1130000000	606900000	528000000	700300000	AMS[166.9984]TTSISS[166.9984]PQPGK	Q9UJU6	Drebrin-like protein OS=Homo sapiens GN=DBNL PE=1 SV=1	1551.62	14016319	2	0.158564	0.128491	0.140995	497000000	530600000	552900000	0.0534129
31210000	46750000	27440000	28890000	38530000	37740000	19880000	15490000	22700000	AMS[166.9984]TTSISSPQPGK	Q9UJU6	Drebrin-like protein OS=Homo sapiens GN=DBNL PE=1 SV=1	1471.65	14017722	2	0.29133	0.152687	0.187707	17220000	17450000	18140000	0.0271984
1.13791e+06	484348	1.7246e+06	377120	164506	1.60268e+06	1.12531e+06	498865	489509	AMTSNVASVQC[160.0307]DNSDK	P07359	Platelet glycoprotein Ib alpha chain OS=Homo sapiens GN=GP1BA PE=1 SV=1	1726.73	14023209	2, 3	0.556128	1.08604	0.517216	84230000	67620000	26960000	0.494345
17060000	25350000	17930000	15990000	31970000	10020000	24640000	8298753	9169550	ANLS[166.9984]LLR	P23246	Splicing factor, proline- and glutamine-rich OS=Homo sapiens GN=SFPQ PE=1 SV=2	866.449	14019463	2	0.226511	0.587222	0.654994	6607252	5392839	10490000	0.355149
55450000	79980000	49470000	49570000	70230000	49320000	44790000	27890000	36520000	ANNLS[166.9984]SLSK	O75396	Vesicle-trafficking protein SEC22b OS=Homo sapiens GN=SEC22B PE=1 SV=4	1013.46405, 1013.4646, 1013.4681	14023530	2	0.262319	0.212882	0.23216	25820000	24950000	29120000	0.0826076
1.18777e+06	4.85866e+06	8521382	4654819	4278475	2064828	19340000	13060000	5320954	ANNLSSLS[166.9984]K	O75396	Vesicle-trafficking protein SEC22b OS=Homo sapiens GN=SEC22B PE=1 SV=4	1013.47	14021424	3	0.755119	0.38172	0.558483	20150000	21470000	26110000	0.138653
973900000	4677000000	10790000000	2355000000	4755000000	10020000000	15150000000	13850000000	7400000000	ANS[166.9984]FVGTAQYVSPELLTEK	O15530	3-phosphoinositide-dependent protein kinase 1 OS=Homo sapiens GN=PDPK1 PE=1 SV=1	2134.01	14017103, 14019856	2, 3	0.904532	0.686642	0.342066	14350000000	14130000000	16400000000	0.0836844
50000000	40190000	26290000	15140000	35650000	36650000	30480000	16400000	16600000	ANS[166.9984]MEGLMPR	O43306	Adenylate cyclase type 6 OS=Homo sapiens GN=ADCY6 PE=1 SV=2	1185.48	14023347	2	0.306842	0.416529	0.381473	6322368	8950216	9636727	0.210689
40750000	21180000	17080000	29890000	26790000	25020000	23200000	23910000	26110000	ANS[166.9984]PSLFGTEGKPK	Q96B97	SH3 domain-containing kinase-binding protein 1 OS=Homo sapiens GN=SH3KBP1 PE=1 SV=2	1512.708, 1512.7081	14020085	2	0.480301	0.0905171	0.0621652	12170000	13400000	15160000	0.110691
323200000	389700000	282100000	197900000	189900000	376900000	218200000	76010000	171300000	APEPHVEEDDDDELDS[166.9984]K	P52566	Rho GDP-dissociation inhibitor 2 OS=Homo sapiens GN=ARHGDIB PE=1 SV=3	2019.77	14020505	3, 4	0.163711	0.414793	0.466935	133900000	119500000	178800000	0.21469
74840000	50400000	139200000	4665000000	46380000	23760000	21980000	2813000000	1523000000	APGS[166.9984]PLSSEGAAGEGVR	Q6JBY9	CapZ-interacting protein OS=Homo sapiens GN=RCSD1 PE=1 SV=1	1621.7202, 1621.7213	14020377	2, 3	0.520396	1.69358	0.961573	1406000000	1782000000	1836000000	0.139869
580000000	479100000	422100000	488500000	418400000	421900000	395500000	427200000	480400000	APIDTS[166.9984]DVEEK	Q06265	Exosome complex component RRP45 OS=Homo sapiens GN=EXOSC9 PE=1 SV=3	1283.54	14023682	3	0.161951	0.0891797	0.0987675	259700000	229200000	260700000	0.0716576
5461031	4.80157e+06	5226558	4.15519e+06	7.22719e+06	5.76231e+06	3618297	1.93828e+06	3192330	APKPPTDGSTS[166.9984]PTSTPSEDQEALGK	Q8NHM5	Lysine-specific demethylase 2B OS=Homo sapiens GN=KDM2B PE=1 SV=1	2578.15	14027580	2	0.0647462	0.268868	0.299474	2258618	2623800	3.22869e+06	0.181214
4.09321e+06	24740000	143400000	7.14104e+06	57420000	123900000	463700000	499600000	144600000	APPGAPGPGPGS[166.9984]GAPGSQEEEEEPGLVEGDPGDGAIEDPELEAIK	Q86U42	Polyadenylate-binding protein 2 OS=Homo sapiens GN=PABPN1 PE=1 SV=3	4385.95	14017839	4	1.30952	0.932286	0.529169	1043000000	1134000000	860800000	0.137383
1546000000	1198000000	767900000	353400000	1376000000	1165000000	909900000	150300000	398600000	APS[166.9984]DSS[166.9984]LGTPSDGRPELR	Q15642	Cdc42-interacting protein 4 OS=Homo sapiens GN=TRIP10 PE=1 SV=3	2001.83	14017160	3	0.332958	0.559594	0.796505	127000000	181000000	171000000	0.179929
205600000	146600000	116200000	71900000	123000000	121800000	114000000	144200000	112600000	APS[166.9984]DSSLGTPSDGRPELR	Q15642	Cdc42-interacting protein 4 OS=Homo sapiens GN=TRIP10 PE=1 SV=3	1921.86	14017681	2	0.291136	0.276246	0.144449	90470000	105600000	112700000	0.110317
93180000	96140000	87610000	141500000	127200000	36590000	138200000	76220000	102000000	APS[166.9984]PPVEHPR	Q86WR7	Uncharacterized protein C10orf47 OS=Homo sapiens GN=C10orf47 PE=1 SV=2	1166.53	14018361	2	0.0469184	0.55907	0.295199	47740000	53470000	55470000	0.0768225
261500000	295800000	221100000	422600000	236000000	202600000	180600000	246900000	268200000	APS[166.9984]VANVGS[166.9984]HC[160.0307]DLSLK	P21333	Filamin-A OS=Homo sapiens GN=FLNA PE=1 SV=4	1814.7523, 1814.753	14019074	2	0.144109	0.412996	0.197006	133700000	169500000	181900000	0.154785
201000000	155200000	138300000	173400000	126900000	132000000	99900000	115900000	132300000	APSEEELHGDQTDFGQGSQS[166.9984]PQK	Q8TE77	Protein phosphatase Slingshot homolog 3 OS=Homo sapiens GN=SSH3 PE=1 SV=2	2552.05	14016766	2	0.196811	0.176977	0.139619	77240000	86900000	97320000	0.115227
444531	997241	968463	18210000	208223	4.55406e+06	469199	202500000	19070000	APSVANVGS[166.9984]HC[160.0307]DLSLK	P21333	Filamin-A OS=Homo sapiens GN=FLNA PE=1 SV=4	1734.79	14025954	3	0.387264	1.22673	1.50867	93430000	92400000	99070000	0.0378103
0	4474075	19430000	480333	7435110	18340000	9828477	24620000	7301460	APT[181.014]PVSASSEVSPESQEDSETPAEEDSGSEQPPNSVLPDK	Q8TD55	Pleckstrin homology domain-containing family O member 2 OS=Homo sapiens GN=PLEKHO2 PE=1 SV=1	4190.79	14026394	3	1.27702	1.02863	0.672223	47980000	55100000	42750000	0.127526
11629.8	418511	1.96012e+06	598785	379988	2774502	13330000	10840000	2.32281e+06	APTPVS[166.9984]ASSEVSPESQEDSETPAEEDSGSEQPPNSVLPDK	Q8TD55	Pleckstrin homology domain-containing family O member 2 OS=Homo sapiens GN=PLEKHO2 PE=1 SV=1	4190.79	14022205	3	1.29003	1.05815	0.653619	34950000	76410000	62250000	0.364164
278907	1.22107e+06	5299830	54.815	15107.4	1.66439e+06	1.81307e+06	1.53766e+06	144656	APVQPQQS[166.9984]PAAAPGGTDEKPSGK	Q13200	26S proteasome non-ATPase regulatory subunit 2 OS=Homo sapiens GN=PSMD2 PE=1 SV=3	2298.07	14020687	4	1.17743	1.70865	0.767657	115500000	104700000	83260000	0.162229
141399	2.90104e+06	6713140	662329	2748495	7.89952e+06	7.62294e+06	7.64797e+06	2.74152e+06	APVSSTESVIQSNT[181.014]PT[181.014]PPPSQPLNETAEEESR	Q9HC35	Echinoderm microtubule-associated protein-like 4 OS=Homo sapiens GN=EML4 PE=1 SV=3	3539.55	14025253	2	1.01477	0.988083	0.470599	15180000	12630000	11090000	0.159307
6554533	8.31516e+06	4871406	5617335	7348627	4.17777e+06	15290000	6.58461e+06	5.76315e+06	APVSSTESVIQSNT[181.014]PTPPPSQPLNETAEEESR	Q9HC35	Echinoderm microtubule-associated protein-like 4 OS=Homo sapiens GN=EML4 PE=1 SV=3	3459.58	14023359	3	0.261691	0.277827	0.573042	73430000	44820000	37070000	0.369908
0	4.09883e+06	7120675	957351	8985962	7.75039e+06	8605219	8561104	5891962	APVSSTESVIQSNTPT[181.014]PPPS[166.9984]QPLNETAEEESR	Q9HC35	Echinoderm microtubule-associated protein-like 4 OS=Homo sapiens GN=EML4 PE=1 SV=3	3539.55	14019939	2	0.955627	0.732975	0.202173	13160000	12560000	20920000	0.299942
288900000	212000000	211100000	227200000	197100000	192600000	122700000	141000000	212500000	APVSSTESVIQSNTPT[181.014]PPPSQPLNETAEEESR	Q9HC35	Echinoderm microtubule-associated protein-like 4 OS=Homo sapiens GN=EML4 PE=1 SV=3	3459.58	14018663	2	0.188175	0.0914848	0.298953	79940000	92550000	101500000	0.118599
1.57723e+06	6.41129e+06	2.12094e+06	42940000	5.06291e+06	1176.78	5468307	1.977e+06	2.4357e+06	APVSSTESVIQSNTPTPPPS[166.9984]QPLNETAEEESR	Q9HC35	Echinoderm microtubule-associated protein-like 4 OS=Homo sapiens GN=EML4 PE=1 SV=3	3459.58	14023626	2	0.785794	1.46653	0.576016	1.94785e+06	1746999	2.53117e+06	0.196273
127300000	98730000	98960000	252400000	59510000	35310000	81900000	84160000	100600000	AQAAAPAS[166.9984]VPAQAPK	P47914	60S ribosomal protein L29 OS=Homo sapiens GN=RPL29 PE=1 SV=2	1457.71	14019184	2	0.151656	1.02789	0.114829	85690000	94270000	96240000	0.0609288
181600000	179300000	144200000	160400000	168500000	132700000	173900000	150500000	143700000	AQAVS[166.9984]EEEEEEEGK	Q9GZR7	ATP-dependent RNA helicase DDX24 OS=Homo sapiens GN=DDX24 PE=1 SV=1	1643.63	14017241	3	0.124493	0.122008	0.10153	112500000	103800000	117200000	0.0611584
50670000	65130000	46290000	29980000	50810000	56680000	73920000	42790000	39440000	AQETEAAPSQAPADEPEPES[166.9984]AAAQSQENQDTRPK	Q9UNF1	Melanoma-associated antigen D2 OS=Homo sapiens GN=MAGED2 PE=1 SV=2	3658.57	14016895	2	0.182476	0.306201	0.365301	24530000	19190000	20460000	0.130399
2.62926e+06	4227059	12510000	5440312	4304382	5293783	41680000	16250000	6997065	AQGEPVAGHES[166.9984]PKIPYEK	O94979	Protein transport protein Sec31A OS=Homo sapiens GN=SEC31A PE=1 SV=3	2016.94	14019929	4	0.821619	0.123262	0.82982	72160000	208300000	189800000	0.471069
165600000	248600000	217000000	260600000	257300000	149900000	243300000	142500000	181400000	AQGYSGLS[166.9984]VK	P07996	Thrombospondin-1 OS=Homo sapiens GN=THBS1 PE=1 SV=2	1089.5	14016658	3	0.199105	0.282936	0.268876	159700000	175200000	228500000	0.192168
29730000	37780000	24030000	37060000	35320000	33110000	28800000	46060000	34280000	AQLEPVAS[166.9984]PAK	Q15149	Plectin OS=Homo sapiens GN=PLEC PE=1 SV=3	1190.58	14017579	2	0.226406	0.0562988	0.242428	27760000	25270000	32750000	0.133213
1402000000	861900000	663400000	1004000000	802300000	787900000	733700000	556100000	834900000	AQLS[166.9984]PGIYDDTSAR	O75376	Nuclear receptor corepressor 1 OS=Homo sapiens GN=NCOR1 PE=1 SV=2	1573.69	14017698	2	0.391732	0.139723	0.199276	306400000	278800000	380900000	0.164004
5027766	21190000	54980000	19330000	42740000	57790000	162900000	123400000	60940000	AQPSSS[166.9984]EDELDNVFFK	Q5T5U3	Rho GTPase-activating protein 21 OS=Homo sapiens GN=ARHGAP21 PE=1 SV=1	1892.79	14016928	2, 3	0.941747	0.485087	0.444151	281800000	213700000	244600000	0.138219
172500000	145300000	128500000	148000000	153800000	123100000	120100000	130300000	131200000	AQQQEEQGS[166.9984]VNDVKEEEK	Q9Y4W2	Ribosomal biogenesis protein LAS1L OS=Homo sapiens GN=LAS1L PE=1 SV=2	2154.92	14016466	2	0.149253	0.115158	0.0484688	81710000	85810000	78590000	0.0441396
19050000	27160000	17220000	25400000	36140000	15170000	14970000	6.29007e+06	9799087	AQQVS[166.9984]QGLDVLTAK	P18206	Vinculin OS=Homo sapiens GN=VCL PE=1 SV=4	1537.76	14019058	2	0.250212	0.410091	0.42175	13100000	12300000	15910000	0.137688
14010000	33640000	28180000	31510000	34350000	21350000	26110000	30360000	29160000	AQS[166.9984]ENLELLSLK	Q9BYI3	Hyccin OS=Homo sapiens GN=FAM126A PE=1 SV=2	1424.7	14023590	3	0.400842	0.235117	0.0767633	30550000	27850000	24280000	0.114116
207200000	227600000	147700000	102400000	215600000	199200000	155500000	90850000	110400000	AQS[166.9984]LLSTDR	O00231	26S proteasome non-ATPase regulatory subunit 11 OS=Homo sapiens GN=PSMD11 PE=1 SV=3	1070.49	14016984	2	0.213805	0.354837	0.278815	64580000	64820000	72120000	0.0637994
90960000	155000000	109100000	177100000	158500000	42350000	138500000	114300000	105400000	AQS[166.9984]PGAVEEILDR	Q9NYM9	BET1-like protein OS=Homo sapiens GN=BET1L PE=1 SV=1	1464.67	14016630	2	0.27889	0.579626	0.143461	51230000	59670000	63130000	0.10552
251200000	241900000	233500000	250500000	218800000	212600000	183700000	177400000	188300000	AQS[166.9984]QEDGDYINANYIR	P35236	Tyrosine-protein phosphatase non-receptor type 7 OS=Homo sapiens GN=PTPN7 PE=1 SV=3	1936.8048, 1936.8064	14016588	2, 3	0.0365558	0.0894392	0.0298801	127300000	138300000	136600000	0.0441678
137300000	167800000	78420000	91470000	232800000	105400000	99590000	40100000	57200000	AQS[166.9984]SLC[160.0307]LR	A6NC98	Coiled-coil domain-containing protein 88B OS=Homo sapiens GN=CCDC88B PE=1 SV=1	1014.44	14019723	2	0.355403	0.54382	0.466674	44210000	44400000	57790000	0.159552
34480000	28930000	32800000	11940000	40140000	28880000	30520000	8456350	17870000	AQS[166.9984]TDSLGTSGSLQSK	Q15276	Rab GTPase-binding effector protein 1 OS=Homo sapiens GN=RABEP1 PE=1 SV=2	1646.73	14026864	2	0.0887466	0.526001	0.584276	2.35564e+06	4.13428e+06	4.11047e+06	0.288695
126600000	120800000	100600000	141100000	158500000	60860000	107700000	54970000	91820000	AQS[166.9984]YDIQAWK	Q8WWQ0	PH-interacting protein OS=Homo sapiens GN=PHIP PE=1 SV=2	1289.56	14023750	2	0.117659	0.433457	0.318885	49260000	51150000	59300000	0.10022
18935.8	992373	2.0356e+06	537.885	539152	1.31921e+06	4913072	3.97796e+06	1.15147e+06	AQS[166.9984]YPDNHQEFSDYDNPIFEK	Q9Y2U5	Mitogen-activated protein kinase kinase kinase 2 OS=Homo sapiens GN=MAP3K2 PE=1 SV=2	2624.06	14024234	2	0.993006	1.07	0.585049	21720000	19230000	17890000	0.0990939
1893000000	1354000000	1426000000	1532000000	1256000000	1183000000	866000000	1107000000	1419000000	AQST[181.014]DS[166.9984]LGTSGSLQSK	Q15276	Rab GTPase-binding effector protein 1 OS=Homo sapiens GN=RABEP1 PE=1 SV=2	1726.69	14020055, 14020879	2, 3	0.187864	0.139066	0.245217	536200000	629600000	674300000	0.114885
46590000	48560000	37440000	75300000	55230000	39940000	56640000	37170000	36330000	AQT[181.014]PPGPSLSGSK	Q9UQ35	Serine/arginine repetitive matrix protein 2 OS=Homo sapiens GN=SRRM2 PE=1 SV=2	1306.6	14022834	2	0.134258	0.312086	0.264896	26080000	24790000	30190000	0.104369
406300000	849700000	659900000	643100000	867300000	780200000	771800000	716200000	773300000	AQT[181.014]PPGPSLSGSKS[166.9984]PC[160.0307]PQEK	Q9UQ35	Serine/arginine repetitive matrix protein 2 OS=Homo sapiens GN=SRRM2 PE=1 SV=2	2212.93	14020483, 14023993	2, 3	0.348343	0.148029	0.043173	746100000	771400000	837700000	0.0602555
552500000	1515000000	2150000000	1080000000	1490000000	2065000000	2765000000	2880000000	1817000000	AQTGPLRS[166.9984]SLEESPFEA	Q86V88	Magnesium-dependent phosphatase 1 OS=Homo sapiens GN=MDP1 PE=1 SV=1	1898.85	14016585, 14020344	2, 3	0.572134	0.320258	0.234535	1958000000	1475000000	1882000000	0.146594
146700000	180900000	198100000	220500000	200700000	116600000	312300000	179600000	191700000	ARGDS[166.9984]EALDEES	Q7Z4V5	Hepatoma-derived growth factor-related protein 2 OS=Homo sapiens GN=HDGFRP2 PE=1 SV=1	1358.51	14021744	2, 3	0.149312	0.307734	0.321992	194900000	201900000	201000000	0.0191117
5.91942e+06	1.20518e+06	9089013	3819632	3742181	3.66657e+06	24080000	14580000	5.15787e+06	ARLS[166.9984]YSDK	Q05655	Protein kinase C delta type OS=Homo sapiens GN=PRKCD PE=1 SV=2	1019.45	14017929, 14027472	3	0.734023	0.0204484	0.647756	431600000	393900000	366000000	0.0828916
148600000	133700000	148700000	134500000	135300000	125900000	106900000	137900000	124500000	ARPAT[181.014]DSFDDYPPR	P23588	Eukaryotic translation initiation factor 4B OS=Homo sapiens GN=EIF4B PE=1 SV=2	1687.71	14018298	2, 3	0.0600803	0.0395112	0.126299	80240000	77170000	97920000	0.131588
39980000	59900000	52240000	43520000	51330000	44670000	45910000	35000000	40230000	ARQEEGADAS[166.9984]EEDPTPAGEEDVK	Q86X53	Glutamate-rich protein 1 OS=Homo sapiens GN=ERICH1 PE=1 SV=1	2510.02	14017207	2	0.198162	0.0906648	0.13513	20570000	22870000	23310000	0.0661331
625300000	1085000000	1338000000	1964000000	640200000	752700000	1193000000	3358000000	2109000000	ARS[166.9984]VDALDDLTPPSTAESGSR	Q86X29	Lipolysis-stimulated lipoprotein receptor OS=Homo sapiens GN=LSR PE=1 SV=4	2225.01	14018278	2, 3, 4	0.355586	0.655944	0.489531	1291000000	1273000000	1329000000	0.0220311
43110000	33700000	32440000	82060000	38490000	43130000	26480000	27140000	35530000	ARS[166.9984]VS[166.9984]PPPK	Q13247	Serine/arginine-rich splicing factor 6 OS=Homo sapiens GN=SRSF6 PE=1 SV=2	1098.4724, 1098.4741, 1098.4752	14020410	2	0.160112	0.438571	0.16978	21540000	27410000	23260000	0.12537
2822000000	2719000000	2549000000	2389000000	2420000000	2263000000	1641000000	2285000000	2614000000	AS[166.9984]DLEDEESAAR	Q86VM9	Zinc finger CCCH domain-containing protein 18 OS=Homo sapiens GN=ZC3H18 PE=1 SV=2	1372.53	14017898	2, 3	0.0511237	0.035274	0.22703	1235000000	1375000000	1413000000	0.0699063
71082.9	41261	245033	0	138100	838216	655246	2.17835e+06	773788	AS[166.9984]DPGLPAEEPK	P27708	CAD protein OS=Homo sapiens GN=CAD PE=1 SV=3	1290.56	14024875	4	0.923846	1.38095	0.70457	29360000	23490000	10210000	0.466747
363500000	407000000	345600000	480400000	406800000	308900000	372900000	466600000	417500000	AS[166.9984]GPPVSELITK	P16403	Histone H1.2 OS=Homo sapiens GN=HIST1H1C PE=1 SV=2	1278.63	14019067	2, 3	0.0848767	0.215792	0.111857	237800000	260900000	287500000	0.0949015
327200000	304300000	280500000	224800000	242200000	222500000	237500000	272800000	289100000	AS[166.9984]GSENEGDYNPGR	Q02880	DNA topoisomerase 2-beta OS=Homo sapiens GN=TOP2B PE=1 SV=3	1532.56	14018182	2	0.076814	0.0468662	0.0989864	136800000	141200000	155800000	0.0687818
250500000	247700000	174600000	226800000	199500000	251200000	186800000	232100000	204600000	AS[166.9984]GVAVSDGVIK	P23528	Cofilin-1 OS=Homo sapiens GN=CFL1 PE=1 SV=3	1182.58	14018642	2	0.191894	0.114525	0.109811	156900000	151700000	187000000	0.11536
427900000	478900000	427700000	392100000	406500000	149200000	258600000	367000000	368300000	AS[166.9984]ILDMRR	Q8TES7	Fas-binding factor 1 OS=Homo sapiens GN=FBF1 PE=1 SV=2	1041.49	14016918	2	0.0663232	0.457611	0.19005	232000000	163200000	229400000	0.187285
393500000	426700000	342100000	348800000	377000000	435600000	375800000	434700000	356100000	AS[166.9984]LEDAPVDDLTR	Q7Z2W4	Zinc finger CCCH-type antiviral protein 1 OS=Homo sapiens GN=ZC3HAV1 PE=1 SV=3	1481.65	14016582	2	0.110019	0.114375	0.105169	293300000	310000000	322700000	0.0477709
937447	8721567	20380000	6372394	7259481	14370000	56310000	50250000	21320000	AS[166.9984]LGS[166.9984]LEGEAEAEASSPK	Q09666	Neuroblast differentiation-associated protein AHNAK OS=Homo sapiens GN=AHNAK PE=1 SV=2	1892.7567, 1892.7578	14017593	3	0.977269	0.469665	0.438675	207600000	168500000	154300000	0.156122
323037	3119111	12190000	710736	5.10089e+06	8009715	15440000	16320000	6.78431e+06	AS[166.9984]LGSLEGEAEAEASSPK	Q09666	Neuroblast differentiation-associated protein AHNAK OS=Homo sapiens GN=AHNAK PE=1 SV=2	1812.79	14023932	2	1.19059	0.797562	0.410162	40890000	27970000	28640000	0.223805
15840000000	16090000000	15890000000	17930000000	15430000000	12180000000	10390000000	11160000000	12800000000	AS[166.9984]PAPDDTDDTPQELK	Q8WWN9	Interactor protein for cytohesin exchange factors 1 OS=Homo sapiens GN=IPCEF1 PE=1 SV=1	1779.73	14019170, 14022248	2, 3	0.00829909	0.18993	0.107502	9029000000	10470000000	10630000000	0.0878011
47660000	68710000	65030000	60850000	52260000	70730000	59090000	84550000	59320000	AS[166.9984]PAPDDTDDTPQELKK	Q8WWN9	Interactor protein for cytohesin exchange factors 1 OS=Homo sapiens GN=IPCEF1 PE=1 SV=1	1907.82	14017104	2	0.185929	0.150824	0.2163	43620000	38260000	55580000	0.19352
14550000	42560000	31140000	22960000	32930000	43650000	37780000	41250000	26470000	AS[166.9984]PAPGSGHPEGPGAHLDMNSLDR	O94826	Mitochondrial import receptor subunit TOM70 OS=Homo sapiens GN=TOMM70A PE=1 SV=1	2450.06	14022575	3	0.478786	0.311852	0.219776	22450000	34320000	25150000	0.227855
77967	89599.1	1.79192e+06	110227	36589.9	560850	1.31893e+06	1.33389e+06	6949.52	AS[166.9984]PEPPDSAEGALK	Q9H1B7	Interferon regulatory factor 2-binding protein-like OS=Homo sapiens GN=IRF2BPL PE=1 SV=1	1448.63	14024347	2	1.5099	1.20321	0.859279	16550000	20390000	9593970	0.352804
69130000	41750000	40050000	46230000	51960000	46680000	44810000	40020000	35880000	AS[166.9984]PEPQRENAS[166.9984]PAPGTTAEEAMSR	P46379	Large proline-rich protein BAG6 OS=Homo sapiens GN=BAG6 PE=1 SV=2	2644.07	14025027	2	0.324404	0.0659819	0.111066	13530000	15100000	13700000	0.0610608
16470000	23950000	14470000	32740000	35750000	9757046	14740000	3.36143e+06	8498240	AS[166.9984]PFEEDQNR	Q8TB72	Pumilio homolog 2 OS=Homo sapiens GN=PUM2 PE=1 SV=2	1272.49	14023591	2	0.273111	0.54512	0.642664	9501520	10040000	13290000	0.187283
58750000	55850000	37590000	49750000	61840000	25270000	24740000	26180000	32710000	AS[166.9984]PITNDGEDEFVPS[166.9984]DGLDK	Q02880	DNA topoisomerase 2-beta OS=Homo sapiens GN=TOP2B PE=1 SV=3	2265.88	14027265, 14028273	2	0.22613	0.408407	0.152359	21810000	17890000	23120000	0.129961
21730000	32170000	18490000	24470000	20280000	25550000	16860000	29710000	19390000	AS[166.9984]PITNDGEDEFVPSDGLDK	Q02880	DNA topoisomerase 2-beta OS=Homo sapiens GN=TOP2B PE=1 SV=3	2185.9133, 2185.9153	14019042	2	0.296263	0.118794	0.309605	11970000	16360000	13520000	0.159596
0	1.95052e+06	9714057	164.597	3.36745e+06	8778422	5.81676e+06	4.49616e+06	2.16882e+06	AS[166.9984]PITNDGEDEFVPSDGLDKDEYTFSPGK	Q02880	DNA topoisomerase 2-beta OS=Homo sapiens GN=TOP2B PE=1 SV=3	3210.37	14022130	2	1.32163	1.09384	0.443923	15920000	13170000	13240000	0.11112
740700000	480600000	549000000	543500000	494900000	589700000	460100000	475300000	453100000	AS[166.9984]PTLDFTER	O43426	Synaptojanin-1 OS=Homo sapiens GN=SYNJ1 PE=1 SV=2	1216.52	14022449	2	0.228492	0.0873504	0.024522	197000000	277700000	259100000	0.172767
61970000	63330000	43570000	55120000	58730000	58020000	32070000	21720000	44470000	AS[166.9984]RDPS[166.9984]PIQDGNEDMK	Q16566	Calcium/calmodulin-dependent protein kinase type IV OS=Homo sapiens GN=CAMK4 PE=1 SV=1	1919.72	14017855	2	0.196071	0.033383	0.347763	23740000	37820000	34190000	0.229037
201100000	151700000	139800000	125900000	158300000	167400000	115300000	115900000	140800000	AS[166.9984]SGGGGGGLMEEMNK	Q9UI08	Ena/VASP-like protein OS=Homo sapiens GN=EVL PE=1 SV=2	1561.6	14017724	2	0.197963	0.144904	0.117357	75050000	82620000	90130000	0.0912835
981300000	1609000000	978400000	1469000000	1248000000	772800000	1037000000	1242000000	960500000	AS[166.9984]SLNENVDHSALLK	Q96SB3	Neurabin-2 OS=Homo sapiens GN=PPP1R9B PE=1 SV=2	1677.78	14016307	2	0.305357	0.30582	0.134795	664600000	673300000	656100000	0.0129391
80690000	122200000	121000000	126000000	127200000	115100000	128100000	123600000	121800000	AS[166.9984]SVTTFTGEPNTC[160.0307]PR	P52943	Cysteine-rich protein 2 OS=Homo sapiens GN=CRIP2 PE=1 SV=1	1804.76	14019029	2, 3	0.218843	0.0543029	0.0260642	104300000	112600000	124200000	0.0879112
159300000	226900000	231000000	268200000	233600000	201900000	268900000	302200000	218600000	AS[166.9984]VDDDDSGWELSMPEK	Q5VZE5	N-alpha-acetyltransferase 35, NatC auxiliary subunit OS=Homo sapiens GN=NAA35 PE=1 SV=1	1960.75	14016449	2, 3	0.195713	0.141369	0.159885	199400000	199800000	255900000	0.148857
2100000000	1377000000	1068000000	1168000000	1718000000	1305000000	1058000000	524900000	871000000	ASAPIS[166.9984]QWSS[166.9984]SRR	Q8N699	Myc target protein 1 OS=Homo sapiens GN=MYCT1 PE=2 SV=1	1592.66	14017037	3	0.34961	0.204946	0.330671	465300000	551800000	602200000	0.128275
715000000	447900000	503400000	500600000	461600000	502400000	412400000	506600000	500900000	ASAPISQWS[166.9984]SSR	Q8N699	Myc target protein 1 OS=Homo sapiens GN=MYCT1 PE=2 SV=1	1356.59	14016971	2	0.253761	0.0472221	0.111595	255200000	294100000	277800000	0.0708554
707700000	463200000	404700000	759400000	467400000	397400000	399900000	419000000	481500000	ASAPISQWSS[166.9984]S[166.9984]RR	Q8N699	Myc target protein 1 OS=Homo sapiens GN=MYCT1 PE=2 SV=1	1592.66	14025834	2	0.306042	0.354655	0.0984626	337900000	305100000	401200000	0.140347
358200000	291700000	243800000	307600000	293400000	294800000	206500000	204700000	229600000	ASAPISQWSS[166.9984]SR	Q8N699	Myc target protein 1 OS=Homo sapiens GN=MYCT1 PE=2 SV=1	1356.59	14017225	2	0.192855	0.0262076	0.0650075	136400000	155500000	166200000	0.0988607
58450000	45600000	40590000	26050000	33460000	37600000	36250000	45630000	42760000	ASASRPQPAPADGADPPPAEEPEARPDGEGS[166.9984]PGK	P11274	Breakpoint cluster region protein OS=Homo sapiens GN=BCR PE=1 SV=2	3388.5	14018399	2	0.191074	0.180774	0.115684	27320000	24260000	33130000	0.159562
103800000	117000000	82140000	113600000	93550000	110400000	54040000	37330000	68570000	ASAVSELS[166.9984]PR	Q9Y2W1	Thyroid hormone receptor-associated protein 3 OS=Homo sapiens GN=THRAP3 PE=1 SV=2	1096.5	14017851	3	0.174295	0.101763	0.293223	51780000	65160000	80560000	0.218762
5220479	42680000	125600000	29650000	28810000	49330000	88800000	94260000	92100000	ASDS[166.9984]MDSLYSGQSSSSGITSC[160.0307]SDGTSNR	Q9NSI8	SAM domain-containing protein SAMSN-1 OS=Homo sapiens GN=SAMSN1 PE=1 SV=1	2924.12	14018627	3	1.06519	0.323193	0.02998	274800000	262000000	284800000	0.0417306
36290000	54860000	37760000	64520000	34650000	53090000	51020000	61650000	44160000	ASEENLLSSSSVPSADRDSSPTT[181.014]NSK	Q9NRA8	Eukaryotic translation initiation factor 4E transporter OS=Homo sapiens GN=EIF4ENIF1 PE=1 SV=2	2746.2	14018325	2	0.240243	0.296955	0.168573	40260000	43930000	41230000	0.045489
103500000	113200000	93750000	101200000	99210000	106200000	90230000	91760000	89950000	ASGDPGASGMS[166.9984]PR	Q8NDT2	Putative RNA-binding protein 15B OS=Homo sapiens GN=RBM15B PE=1 SV=3	1269.49	14024533	3	0.0939766	0.0352375	0.0107482	81840000	90540000	93130000	0.0668239
267700000	228300000	220800000	242700000	210400000	158100000	147800000	218200000	258700000	ASLAS[166.9984]LDS[166.9984]NPSTNEK	Q96BY6	Dedicator of cytokinesis protein 10 OS=Homo sapiens GN=DOCK10 PE=1 SV=3	1693.67	14017451	2, 3	0.105441	0.209549	0.269495	116800000	128000000	143300000	0.10283
258800000	215100000	180500000	201100000	175700000	254000000	140700000	153200000	206100000	ASLAS[166.9984]LDSNPSTNEK	Q96BY6	Dedicator of cytokinesis protein 10 OS=Homo sapiens GN=DOCK10 PE=1 SV=3	1613.7	14021503	2	0.179881	0.189981	0.208305	47250000	84160000	86280000	0.302461
33920000	43450000	24870000	39250000	47010000	34130000	30510000	24550000	27200000	ASLASLDS[166.9984]NPSTNEK	Q96BY6	Dedicator of cytokinesis protein 10 OS=Homo sapiens GN=DOCK10 PE=1 SV=3	1613.7	14023455	2	0.272624	0.161598	0.108902	17600000	20770000	26490000	0.208397
191313	5555587	41070000	4323841	12880000	42920000	148000000	93550000	22530000	ASLGS[166.9984]LEGEAEAEASSPK	Q09666	Neuroblast differentiation-associated protein AHNAK OS=Homo sapiens GN=AHNAK PE=1 SV=2	1812.7911, 1812.7916	14023485	3	1.42354	1.01142	0.71475	186300000	174700000	145200000	0.125581
169283	1.76714e+06	3.66489e+06	7.54847e+06	3.50582e+06	1.4429e+06	325745	51270000	22270000	ASLGSLEGEAEAEASS[166.9984]PK	Q09666	Neuroblast differentiation-associated protein AHNAK OS=Homo sapiens GN=AHNAK PE=1 SV=2	1812.79	14025767	3	0.937252	0.745564	1.03783	27180000	57220000	50890000	0.351152
44500000	51220000	29890000	59210000	61580000	24660000	36320000	25360000	32820000	ASLGT[181.014]GTASPR	Q9UBW5	Bridging integrator 2 OS=Homo sapiens GN=BIN2 PE=1 SV=3	1097.5	14020822	2	0.260461	0.426242	0.177713	26750000	24550000	22820000	0.0797226
1618000000	1655000000	1519000000	1654000000	1612000000	1772000000	1110000000	1172000000	1627000000	ASLGTGTAS[166.9984]PR	Q9UBW5	Bridging integrator 2 OS=Homo sapiens GN=BIN2 PE=1 SV=3	1097.5	14021631	2	0.0440208	0.0493969	0.216653	669200000	737700000	775200000	0.073897
223600000	186100000	295800000	779900000	72340000	76650000	135300000	656600000	492500000	ASLQSGQEGAGDS[166.9984]PGSQFSK	Q12778	Forkhead box protein O1 OS=Homo sapiens GN=FOXO1 PE=1 SV=2	2017.8464, 2017.8479	14019271	3	0.237096	1.31535	0.622572	245500000	471800000	420600000	0.312862
423393	8274660	22680000	434658	7687192	22900000	32340000	32760000	8559673	ASLVALPEQTAS[166.9984]EEETPPPLLTK	Q9UKV3	Apoptotic chromatin condensation inducer in the nucleus OS=Homo sapiens GN=ACIN1 PE=1 SV=2	2501.24	14016883	2	1.07923	1.10876	0.564179	20740000	20250000	22240000	0.0491936
7226520	49110000	113300000	19760000	97320000	134600000	215800000	266100000	138100000	ASPITNDGEDEFVPS[166.9984]DGLDKDEYTFSPGK	Q02880	DNA topoisomerase 2-beta OS=Homo sapiens GN=TOP2B PE=1 SV=3	3210.37	14017054	3	0.944836	0.698333	0.312034	361000000	344200000	381100000	0.0510206
216300000	182300000	163500000	180400000	157900000	165800000	112200000	125900000	153200000	ASQS[166.9984]RPNS[166.9984]SALETLGGEK	O94804	Serine/threonine-protein kinase 10 OS=Homo sapiens GN=STK10 PE=1 SV=1	1991.8445, 1991.8458	14017041	2	0.142833	0.0679332	0.160025	94480000	104500000	95220000	0.0569378
131206	13044.8	1868.44	645954	0	468920	0	1.06128e+06	12248.2	ASQSRPNS[166.9984]SALETLGGEK	O94804	Serine/threonine-protein kinase 10 OS=Homo sapiens GN=STK10 PE=1 SV=1	1911.878, 1911.879	14024416	4	1.47137	0.898184	1.70249	32220000	25940000	13580000	0.396592
139500000	186500000	137100000	212600000	238800000	100900000	139300000	105400000	139900000	ASRDPS[166.9984]PIQDGNEDMK	Q16566	Calcium/calmodulin-dependent protein kinase type IV OS=Homo sapiens GN=CAMK4 PE=1 SV=1	1839.76	14024728, 14024845	2	0.180441	0.397797	0.154038	97930000	92060000	109500000	0.08889
167700000	165900000	129300000	123800000	144700000	150900000	102200000	161200000	140300000	ASS[166.9984]EDTLNKPGSTAASGVVR	Q5M775	Cytospin-B OS=Homo sapiens GN=SPECC1 PE=1 SV=1	2026.94	14024133	2	0.140436	0.101566	0.222306	79750000	87480000	102400000	0.128105
1109000000	1096000000	1207000000	957300000	1517000000	1459000000	1082000000	555200000	811700000	ASS[166.9984]LDLNK	Q8NFH8	RalBP1-associated Eps domain-containing protein 2 OS=Homo sapiens GN=REPS2 PE=1 SV=2	927.416	14023430	2	0.0533548	0.234741	0.322712	848400000	819600000	1009000000	0.114371
318600000	306900000	307200000	300300000	250900000	303300000	233000000	296800000	296400000	ASS[166.9984]LEDLVLK	Q15477	Helicase SKI2W OS=Homo sapiens GN=SKIV2L PE=1 SV=3	1154.57	14016722	3	0.0214541	0.103307	0.133333	180900000	222800000	237700000	0.137746
14260000	22860000	21500000	15750000	18560000	20380000	18310000	27710000	26790000	ASS[166.9984]LGEIDESSELR	Q16513	Serine/threonine-protein kinase N2 OS=Homo sapiens GN=PKN2 PE=1 SV=1	1572.68	14024095	2	0.236586	0.127952	0.213513	13890000	11570000	14950000	0.128337
51070000	58730000	37950000	34940000	44510000	65490000	21520000	7.65962e+06	21360000	ASS[166.9984]LIEEAK	Q9Y490	Talin-1 OS=Homo sapiens GN=TLN1 PE=1 SV=3	1027.47	14017876	2	0.213378	0.323432	0.472293	32970000	41440000	40240000	0.119926
30360000	40110000	27710000	33220000	37460000	19460000	35590000	18930000	22060000	ASS[166.9984]LNENVDHSALLK	Q96SB3	Neurabin-2 OS=Homo sapiens GN=PPP1R9B PE=1 SV=2	1677.78	14021808	3	0.199531	0.313187	0.346873	21870000	28300000	20490000	0.17697
209900000	187900000	153800000	219000000	156600000	204800000	155900000	190400000	142000000	ASS[166.9984]LNFLNK	Q9H0B6	Kinesin light chain 2 OS=Homo sapiens GN=KLC2 PE=1 SV=1	1073.5	14017721	3	0.153734	0.16906	0.153102	124600000	117700000	133300000	0.0624384
57170000	63060000	39250000	47080000	48750000	42420000	34500000	35060000	31390000	ASS[166.9984]LSESSPPK	Q9UHB6	LIM domain and actin-binding protein 1 OS=Homo sapiens GN=LIMA1 PE=1 SV=1	1169.51	14022554	2	0.23328	0.0711881	0.0587561	20560000	17400000	20890000	0.0982209
487500000	346900000	291400000	207900000	436600000	553400000	267100000	108500000	229400000	ASS[166.9984]PAQC[160.0307]VTPVQTVV	Q13614	Myotubularin-related protein 2 OS=Homo sapiens GN=MTMR2 PE=1 SV=4	1623.74	14023462	2	0.269357	0.440131	0.410863	86740000	93090000	102000000	0.0815992
20700000	34000000	18210000	48880000	42500000	13720000	20870000	16370000	14090000	ASS[166.9984]PELPVSVENIK	Q969R5	Lethal(3)malignant brain tumor-like protein 2 OS=Homo sapiens GN=L3MBTL2 PE=1 SV=1	1549.75	14023315	2	0.349308	0.534677	0.201639	16480000	15960000	17790000	0.0563204
188900000	152100000	122600000	102800000	155800000	122600000	108700000	78610000	102900000	ASS[166.9984]PGYIDSPTYSR	O94929	Actin-binding LIM protein 3 OS=Homo sapiens GN=ABLIM3 PE=1 SV=3	1580.66	14017000	2	0.21495	0.210762	0.165023	40760000	53480000	47370000	0.134771
81350000	56190000	51910000	44510000	75530000	54110000	44000000	29260000	39820000	ASS[166.9984]PS[166.9984]PLTIGTPESQR	Q9NPI6	mRNA-decapping enzyme 1A OS=Homo sapiens GN=DCP1A PE=1 SV=2	1787.76	14026368	2	0.251881	0.273573	0.201538	28890000	26980000	31080000	0.0707853
6092521	7.6424e+06	12590000	5.7366e+06	12170000	11660000	0	1.86403e+06	13360000	ASS[166.9984]PSPLTIGTPESQR	Q9NPI6	mRNA-decapping enzyme 1A OS=Homo sapiens GN=DCP1A PE=1 SV=2	1707.79	14024412	2	0.386733	0.362863	1.42582	11840000	24200000	10340000	0.491988
161000000	118200000	83350000	113200000	119500000	134100000	106100000	69070000	86100000	ASSGDIS[166.9984]PYDNNS[166.9984]PVLSER	O43182	Rho GTPase-activating protein 6 OS=Homo sapiens GN=ARHGAP6 PE=1 SV=3	2167.8538, 2167.8562	14020888	3	0.321827	0.0876867	0.212824	80650000	75670000	77310000	0.0325887
742600000	727300000	593700000	469500000	742600000	807800000	544200000	329500000	476000000	ASSGDIS[166.9984]PYDNNSPVLSER	O43182	Rho GTPase-activating protein 6 OS=Homo sapiens GN=ARHGAP6 PE=1 SV=3	2087.89	14018601	2	0.119076	0.26657	0.24384	147200000	160500000	167300000	0.0645705
30270000	29170000	20720000	31880000	32060000	27830000	23090000	22940000	24870000	ASSPS[166.9984]PLTIGTPESQR	Q9NPI6	mRNA-decapping enzyme 1A OS=Homo sapiens GN=DCP1A PE=1 SV=2	1707.79	14022100	2	0.195553	0.078193	0.0454277	15070000	18700000	17950000	0.111156
53860000	58520000	91000000	41730000	85360000	142700000	107500000	105700000	92270000	ASVS[166.9984]PMDEPVPDSESPIEK	P46821	Microtubule-associated protein 1B OS=Homo sapiens GN=MAP1B PE=1 SV=2	2093.9	14017310	2	0.298439	0.563103	0.0817321	177200000	126900000	134500000	0.185461
964500000	861700000	782100000	730100000	752500000	724900000	690100000	935600000	848900000	ASVSPMDEPVPDSES[166.9984]PIEK	P46821	Microtubule-associated protein 1B OS=Homo sapiens GN=MAP1B PE=1 SV=2	2093.9	14019582	2	0.105178	0.0199312	0.150936	350800000	398100000	433200000	0.104941
8847795	12260000	14570000	10590000	13790000	17270000	9776540	11280000	8947152	ASVVDPSTESSPAPQEGSEQPASPAS[166.9984]PLSSR	Q66K14	TBC1 domain family member 9B OS=Homo sapiens GN=TBC1D9B PE=1 SV=3	3132.4	14028888	2	0.242062	0.240647	0.11824	7.28891e+06	5866503	8726119	0.19603
77540000	107000000	95610000	109200000	74640000	91070000	80830000	99830000	93860000	ASWTVQES[166.9984]K	Q63HN8	E3 ubiquitin-protein ligase RNF213 OS=Homo sapiens GN=RNF213 PE=1 SV=3	1115.48	14019771	3	0.159083	0.188647	0.10618	78900000	86770000	92950000	0.0816865
23820000	35090000	29550000	37340000	14950000	30360000	32530000	92020000	29840000	AT[181.014]ASPRPSSGNIPSSPTASGGGSPTS[166.9984]PR	Q9UBW5	Bridging integrator 2 OS=Homo sapiens GN=BIN2 PE=1 SV=3	2741.19	14020976	3	0.191112	0.415842	0.682988	8683615	7398321	12030000	0.255164
237400000	460600000	560600000	480800000	499000000	543500000	707700000	748300000	499100000	AT[181.014]NESEDEIPQLVPIGK	O76021	Ribosomal L1 domain-containing protein 1 OS=Homo sapiens GN=RSL1D1 PE=1 SV=3	1919.9	14016978	2, 3	0.394408	0.0635257	0.205164	416900000	410600000	483600000	0.0925576
1.23306e+06	3.89127e+06	22420000	836819	3.07103e+06	6.02049e+06	16260000	33050000	11900000	AT[181.014]TPPNQGRPDS[166.9984]PVYANLQELK	Q8IWW6	Rho GTPase-activating protein 12 OS=Homo sapiens GN=ARHGAP12 PE=1 SV=1	2556.15	14021906	3	1.25707	0.785644	0.547322	43200000	33370000	37190000	0.130683
2914000000	2140000000	707700000	486300000	1243000000	1195000000	952500000	28290000	301500000	ATAPQTQHVS[166.9984]PMR	P29692	Elongation factor 1-delta OS=Homo sapiens GN=EEF1D PE=1 SV=5	1503.6755, 1503.6763	14017740	2, 3	0.582848	0.434673	1.11082	203200000	456800000	394900000	0.376018
298400000	166000000	198600000	219900000	271700000	115700000	149200000	137800000	210300000	ATDAEADVAS[166.9984]LNR	P07951	Tropomyosin beta chain OS=Homo sapiens GN=TPM2 PE=1 SV=1	1412.6	14022141	3	0.312144	0.392491	0.235186	139200000	171400000	163600000	0.106272
132300000	153000000	126100000	136200000	107600000	123300000	107900000	139000000	137600000	ATIS[166.9984]DEEIER	Q9UQN3	Charged multivesicular body protein 2b OS=Homo sapiens GN=CHMP2B PE=1 SV=1	1242.52	14023119	3	0.10272	0.117048	0.137051	79070000	85820000	88070000	0.0555473
23550000	43350000	32480000	49950000	30880000	9709276	16680000	10160000	31750000	ATNES[166.9984]EDEIPQLVPIGK	O76021	Ribosomal L1 domain-containing protein 1 OS=Homo sapiens GN=RSL1D1 PE=1 SV=3	1919.9	14027622	2	0.299331	0.666987	0.567003	20450000	17080000	36570000	0.421737
1.42378e+06	2.86688e+06	14120000	5.46074e+06	3716567	8950349	17870000	20790000	9415184	ATQAS[166.9984]QEY	P16104	Histone H2A.x OS=Homo sapiens GN=H2AFX PE=1 SV=2	977.36	14023718	3	1.13268	0.441032	0.368646	26300000	32170000	37990000	0.181786
9884789	19940000	13680000	17980000	26460000	16720000	22650000	15710000	14090000	ATS[166.9984]LPSLDTPGELR	Q7L591	Docking protein 3 OS=Homo sapiens GN=DOK3 PE=1 SV=2	1536.73	14027550	2	0.350148	0.259839	0.260087	23170000	17860000	21370000	0.129832
14330000	72150000	69000000	21050000	58710000	69130000	65080000	62760000	47450000	ATS[166.9984]PSSSVSGDFDDGHHSVSTPGPSR	Q86U86	Protein polybromo-1 OS=Homo sapiens GN=PBRM1 PE=1 SV=1	2651.1	14021528	3	0.627307	0.509639	0.163947	62170000	66390000	65590000	0.0346349
18690000	83020000	291200000	54260000	172300000	221800000	547300000	380700000	147000000	ATSPSSS[166.9984]VSGDFDDGHHSVSTPGPSR	Q86U86	Protein polybromo-1 OS=Homo sapiens GN=PBRM1 PE=1 SV=1	2651.1	14020829	3	1.0876	0.575932	0.561168	651600000	559200000	634300000	0.0798667
246300000	188900000	173600000	123700000	186400000	193800000	149800000	185600000	142500000	ATSSHPNSTS[166.9984]LK	Q14258	E3 ubiquitin/ISG15 ligase TRIM25 OS=Homo sapiens GN=TRIM25 PE=1 SV=2	1309.58	14024658	2	0.188869	0.229297	0.144803	40790000	52530000	61490000	0.20117
1296000000	1256000000	1191000000	1087000000	1241000000	1138000000	673500000	624300000	887800000	ATSSS[166.9984]NPSS[166.9984]PAPDWYK	P46100	Transcriptional regulator ATRX OS=Homo sapiens GN=ATRX PE=1 SV=5	1854.7	14016469	2	0.0424743	0.0679021	0.192312	728000000	835700000	960900000	0.138509
319200000	555700000	306500000	489200000	468300000	364000000	639800000	611400000	356500000	ATT[181.014]PADGEEPAPEAEALAAAR	Q96S44	TP53-regulating kinase OS=Homo sapiens GN=TP53RK PE=1 SV=2	2117.9363, 2117.9368	14020171	2, 3	0.356407	0.152259	0.291122	291300000	396700000	325700000	0.159067
3.41531e+06	22610000	62490000	17650000	25090000	47560000	60080000	62260000	41230000	ATT[181.014]PQLTDVSEDLDQQSLPSEPEETLSR	Q8NC44	Protein FAM134A OS=Homo sapiens GN=FAM134A PE=1 SV=3	3166.43	14022115	2	1.02135	0.517331	0.21209	35210000	44480000	45390000	0.135109
692100000	876800000	933700000	1087000000	750200000	943200000	778600000	1183000000	1031000000	AVGDEMGT[181.014]VR	Q13043	Serine/threonine-protein kinase 4 OS=Homo sapiens GN=STK4 PE=1 SV=2	1114.46	14016498	2, 3	0.151412	0.182346	0.204772	851200000	927900000	953900000	0.0586115
37140000	35520000	26480000	36870000	30080000	37960000	31090000	36390000	30340000	AVLSDS[166.9984]PQLSEGK	Q7Z4H7	HAUS augmin-like complex subunit 6 OS=Homo sapiens GN=HAUS6 PE=1 SV=2	1410.65	14021695	2	0.173824	0.122099	0.10114	18660000	15510000	28500000	0.324368
54607.4	648467	4450999	117560	576484	4.85152e+06	2.24021e+06	2.72898e+06	1.1097e+06	AVLVDLEPGTMDS[166.9984]IRS[166.9984]SK	Q9H4B7	Tubulin beta-1 chain OS=Homo sapiens GN=TUBB1 PE=1 SV=1	2077.93	14024151	2, 3	1.38844	1.41236	0.409893	26980000	19670000	19300000	0.197022
97290000	85790000	77550000	88890000	85700000	85090000	69570000	40390000	73490000	AVPMAPAPAS[166.9984]PGSSNDSSAR	Q66K74	Microtubule-associated protein 1S OS=Homo sapiens GN=MAP1S PE=1 SV=2	1949.84	14019204	2	0.114125	0.0235762	0.295752	64450000	57750000	68180000	0.0832809
116100000	153400000	91770000	195500000	186300000	89200000	107900000	101800000	109900000	AVRPEVNTVAS[166.9984]SDEVC[160.0307]DGDREK	O75151	Lysine-specific demethylase PHF2 OS=Homo sapiens GN=PHF2 PE=1 SV=4	2513.09	14017506	2	0.257771	0.375137	0.0396064	67310000	84210000	86770000	0.133123
38790000	39290000	33570000	33920000	32870000	38750000	27220000	34660000	33910000	AVS[166.9984]DSFGPGEWDDR	Q969X1	Protein lifeguard 3 OS=Homo sapiens GN=TMBIM1 PE=1 SV=2	1617.6201, 1617.6207, 1617.6213	14017507	2	0.0851228	0.0891407	0.128286	19060000	22360000	22900000	0.0969566
55980000	73970000	61470000	67540000	61860000	63180000	66460000	75370000	63680000	AVS[166.9984]DSFGPGEWDDRK	Q969X1	Protein lifeguard 3 OS=Homo sapiens GN=TMBIM1 PE=1 SV=2	1745.7141, 1745.7145, 1745.7148	14017248	2	0.144496	0.0463054	0.0891489	45480000	53650000	49790000	0.0823341
19010000	17650000	12590000	7.40152e+06	21960000	10770000	9841786	4889385	5.66999e+06	AVS[166.9984]PPHLDGPPS[166.9984]PR	P29590	Protein PML OS=Homo sapiens GN=PML PE=1 SV=3	1586.67	14028739	2	0.206073	0.56973	0.39155	845498	1.23669e+06	1.92559e+06	0.409336
327000000	326900000	173400000	105800000	319300000	312300000	230400000	44190000	85160000	AVSDS[166.9984]FGPGEWDDR	Q969X1	Protein lifeguard 3 OS=Homo sapiens GN=TMBIM1 PE=1 SV=2	1617.62	14017952	3	0.321475	0.493466	0.815981	50490000	70210000	61610000	0.162692
47010000	52860000	39430000	60390000	50940000	42030000	41390000	39590000	39220000	AVSDS[166.9984]FGPGEWDDRK	Q969X1	Protein lifeguard 3 OS=Homo sapiens GN=TMBIM1 PE=1 SV=2	1745.71	14017665	2	0.145015	0.179603	0.0289736	32750000	33830000	35620000	0.0425508
2015000000	2459000000	2005000000	2173000000	1858000000	1190000000	1387000000	1442000000	1813000000	AVT[181.014]PVPTK	Q6PKG0	La-related protein 1 OS=Homo sapiens GN=LARP1 PE=1 SV=2	892.453	14016569	2	0.120055	0.288423	0.149749	1491000000	1507000000	1446000000	0.0213511
369900000	1982000000	6076000000	1101000000	3037000000	4799000000	8149000000	9218000000	4512000000	AYLPDGYENENQLLNS[166.9984]QDC[160.0307]	Q9UFW8	CGG triplet repeat-binding protein 1 OS=Homo sapiens GN=CGGBP1 PE=1 SV=2	2322.9202, 2322.9226	14018356, 14019382, 14023280, 14023426, 14023612, 14026530	3, 4	1.04711	0.620907	0.338272	10920000000	15820000000	16290000000	0.207343
89490000	163100000	110000000	182100000	159400000	99770000	115100000	113700000	104600000	AYQVRDT[181.014]AIESSVVT[181.014]K	P56373	P2X purinoceptor 3 OS=Homo sapiens GN=P2RX3 PE=2 SV=2	1926.86	14016954	3	0.314309	0.289095	0.0513003	98710000	97460000	118000000	0.109955
364900000	296500000	220200000	145900000	365300000	321600000	225000000	108800000	204300000	AYS[166.9984]PEYR	Q9UDY2	Tight junction protein ZO-2 OS=Homo sapiens GN=TJP2 PE=1 SV=2	965.375	14019051	2	0.246322	0.418334	0.345565	48530000	46370000	58590000	0.127469
26620000	76970000	38720000	57100000	83650000	26150000	69180000	47350000	32780000	C[160.0307]AS[166.9984]LEEILSQR	Q53GL0	Pleckstrin homology domain-containing family O member 1 OS=Homo sapiens GN=PLEKHO1 PE=1 SV=2	1385.61	14021849	2	0.554053	0.517281	0.368099	38810000	39790000	33140000	0.0963865
60330000	151000000	149500000	81420000	146100000	136500000	209700000	188700000	154000000	C[160.0307]C[160.0307]PEQEEGESAAGGSGAGGDSAIEQGGQGSALAPSPVS[166.9984]GVR	Q9UBB5	Methyl-CpG-binding domain protein 2 OS=Homo sapiens GN=MBD2 PE=1 SV=1	3953.66	14023332	3	0.431678	0.287649	0.152766	165900000	174700000	174800000	0.0297427
133800000	380700000	786700000	369100000	878300000	1151000000	1404000000	1108000000	686700000	C[160.0307]DDS[166.9984]PRT[181.014]PSNTPSAEADWSPGLELHPDYK	Q9Y3Z3	SAM domain and HD domain-containing protein 1 OS=Homo sapiens GN=SAMHD1 PE=1 SV=2	3402.37	14016394	2, 3	0.760064	0.496414	0.338077	1596000000	1508000000	1422000000	0.0576681
198700000	138800000	165800000	139800000	158200000	222700000	130500000	216000000	208000000	C[160.0307]DDS[166.9984]PRTPSNT[181.014]PSAEADWSPGLELHPDYK	Q9Y3Z3	SAM domain and HD domain-containing protein 1 OS=Homo sapiens GN=SAMHD1 PE=1 SV=2	3402.37	14018553	2	0.17881	0.25082	0.255494	101100000	99730000	104200000	0.0225235
73710000	95150000	96590000	139000000	65340000	73350000	75610000	96840000	130200000	C[160.0307]DDSPRT[181.014]PSNT[181.014]PSAEADWSPGLELHPDYK	Q9Y3Z3	SAM domain and HD domain-containing protein 1 OS=Homo sapiens GN=SAMHD1 PE=1 SV=2	3402.367, 3402.37	14025069	3	0.144822	0.436612	0.272777	79630000	88000000	89440000	0.061819
1392000000	1068000000	1005000000	1054000000	973700000	959700000	703000000	871700000	1092000000	C[160.0307]DEPILSNR	P30086	Phosphatidylethanolamine-binding protein 1 OS=Homo sapiens GN=PEBP1 PE=1 SV=3	1103.51	14016868	2	0.179785	0.0511011	0.219451	342600000	392400000	424200000	0.106443
92320000	96280000	67850000	61260000	92710000	97260000	41480000	34370000	57780000	C[160.0307]DLEDER	P61224	Ras-related protein Rap-1b OS=Homo sapiens GN=RAP1B PE=1 SV=1	936.372	14017001	3	0.180137	0.234091	0.269443	66220000	84870000	83140000	0.13198
4.12702e+06	15450000	25060000	7.98555e+06	13440000	22920000	24680000	34760000	17780000	C[160.0307]DNC[160.0307]PYNHNPDQADTDNNGEGDAC[160.0307]AADIDGDGILNER	P07996	Thrombospondin-1 OS=Homo sapiens GN=THBS1 PE=1 SV=2	4092.5925, 4092.594	14017204	2	0.704225	0.511242	0.331759	26270000	22290000	23100000	0.0880569
34430000	56450000	51690000	32200000	57820000	66090000	68020000	34870000	53360000	C[160.0307]DSSPDS[166.9984]AEDVR	P02765	Alpha-2-HS-glycoprotein OS=Homo sapiens GN=AHSG PE=1 SV=1	1417.49	14017040	3	0.243801	0.339562	0.318947	41040000	55330000	59220000	0.18458
103300000	83510000	69490000	64260000	74310000	96690000	48020000	38740000	68060000	C[160.0307]DVDIR	P60709	Actin, cytoplasmic 1 OS=Homo sapiens GN=ACTB PE=1 SV=1	777.3544, 777.35614	14017279, 14023854	2	0.198832	0.211694	0.290378	20790000	20050000	22320000	0.0549882
3.23898e+06	13110000	32770000	4.43833e+06	27340000	24250000	31480000	13170000	8950205	C[160.0307]EC[160.0307]GSC[160.0307]VC[160.0307]IQPGSYGDTC[160.0307]EK	P05106	Integrin beta-3 OS=Homo sapiens GN=ITGB3 PE=1 SV=2	2366.8823, 2366.8826	14028376	3	0.918188	0.665379	0.670338	8752654	13790000	11430000	0.222562
428700000	321800000	361200000	466700000	246100000	271900000	236000000	413600000	526000000	C[160.0307]GDLEEELK	P67936	Tropomyosin alpha-4 chain OS=Homo sapiens GN=TPM4 PE=1 SV=3	1092.49	14016664, 14022835	2	0.14589	0.367444	0.373128	95380000	143600000	144100000	0.21916
56100000	122600000	188300000	91510000	181800000	265200000	223000000	252500000	157700000	C[160.0307]GQEEHDVLLSNEEDRK	Q9UGI8	Testin OS=Homo sapiens GN=TES PE=1 SV=1	2057.92	14024801	2, 3	0.54033	0.483934	0.229849	218200000	209500000	228900000	0.0443977
8128000000	7860000000	6758000000	9718000000	5788000000	6373000000	5265000000	6315000000	6492000000	C[160.0307]GS[166.9984]PTAMEIDK	P27987	Inositol-trisphosphate 3-kinase B OS=Homo sapiens GN=ITPKB PE=1 SV=5	1288.49	14016478, 14020243	2, 3	0.0957633	0.290742	0.1101	4831000000	5578000000	5378000000	0.0734844
13570000	15460000	8303725	10450000	12220000	12670000	9222594	8798673	9193765	C[160.0307]LDT[181.014]SQELSGAFS[166.9984]PS[166.9984]AAFVLQR	Q53EP0	Fibronectin type III domain-containing protein 3B OS=Homo sapiens GN=FNDC3B PE=1 SV=2	2624.06	14023123	2	0.298002	0.0996251	0.0261107	3842805	5902155	6644488	0.265692
963436	41940000	107900000	6.16527e+06	48130000	80580000	80160000	98470000	92440000	C[160.0307]LS[166.9984]DPGPHPEPGEGEPFFPK	P19634	Sodium/hydrogen exchanger 1 OS=Homo sapiens GN=SLC9A1 PE=1 SV=2	2273.96	14025714	3	1.0733	0.829847	0.10327	66860000	58580000	71230000	0.0980056
967900000	730200000	713400000	959900000	548300000	629800000	550000000	1277000000	998200000	C[160.0307]NS[166.9984]FIENSSALK	Q9Y4F9	Protein FAM65B OS=Homo sapiens GN=FAM65B PE=1 SV=4	1449.61	14017704	2	0.177069	0.305828	0.389468	780300000	823400000	882900000	0.0621547
0	26389.8	67030.6	0	2551.82	374879	249478	185980	154268	C[160.0307]PFPAGAALAC[160.0307]C[160.0307]S[166.9984]EDEEDDEEHEGGGSR	Q147X3	N-alpha-acetyltransferase 30 OS=Homo sapiens GN=NAA30 PE=1 SV=1	3132.13	14028623	3	1.08435	1.71452	0.246629	6308327	11340000	7.64715e+06	0.309067
201100000	146800000	105800000	215700000	175700000	169400000	103600000	129100000	119300000	C[160.0307]QESLGRLS[166.9984]PK	Q96C24	Synaptotagmin-like protein 4 OS=Homo sapiens GN=SYTL4 PE=1 SV=2	1354.6172, 1354.6173	14016537	3	0.316097	0.134331	0.10963	143800000	149900000	164900000	0.0710314
10410000	27190000	22070000	6601980	20690000	27620000	18320000	8139711	11310000	C[160.0307]QTLFGFDS[166.9984]DDESA	Q8IZM8	Zinc finger protein 654 OS=Homo sapiens GN=ZNF654 PE=1 SV=3	1671.59	14021748	2	0.432368	0.585131	0.413779	7.26816e+06	13960000	12880000	0.315987
940368	20260000	44870000	12320000	13670000	42900000	128700000	142200000	57600000	C[160.0307]S[166.9984]DSQSWEDIAPEIEPC[160.0307]AENR	Q12888	Tumor suppressor p53-binding protein 1 OS=Homo sapiens GN=TP53BP1 PE=1 SV=2	2573	14019633	3	0.999745	0.752454	0.415075	73910000	90250000	81140000	0.100139
268400000	275300000	207700000	293600000	226900000	271400000	207100000	220100000	181700000	C[160.0307]S[166.9984]TQLLVSEDPK	Q6PJW8	Consortin OS=Homo sapiens GN=CNST PE=1 SV=3	1456.64	14017159	3	0.148512	0.128674	0.0962268	160900000	165400000	151800000	0.0434749
378000000	597700000	496400000	335200000	540600000	638900000	550100000	248200000	415400000	C[160.0307]S[166.9984]VC[160.0307]SEPIMPEPGRDETVR	Q15942	Zyxin OS=Homo sapiens GN=ZYX PE=1 SV=1	2298.95	14019794	2, 3	0.22409	0.306923	0.373835	325700000	369600000	359900000	0.0655647
510700000	471600000	381300000	501800000	438000000	371100000	336400000	436600000	428900000	C[160.0307]S[166.9984]VSLSNVEAR	P47712	Cytosolic phospholipase A2 OS=Homo sapiens GN=PLA2G4A PE=1 SV=2	1301.55	14016364	2	0.146011	0.149568	0.139182	227500000	280700000	284900000	0.121031
344189	0	0	0	0	643867	1597107	0	0	C[160.0307]SGPGLS[166.9984]PGMVR	P21333	Filamin-A OS=Homo sapiens GN=FLNA PE=1 SV=4	1297.54	14028981	3	1.73205	1.73205	1.73205	9941956	10330000	8277568	0.114575
1152000000	928200000	796900000	889700000	930900000	965800000	715400000	815400000	845600000	C[160.0307]SPGS[166.9984]PTDPNATLSK	Q9P0K8	Forkhead box protein J2 OS=Homo sapiens GN=FOXJ2 PE=1 SV=1	1611.67	14019027	2	0.187216	0.0410136	0.0860297	453100000	503700000	528400000	0.0775354
37980000	72660000	46840000	127600000	104500000	30840000	53390000	25090000	45450000	C[160.0307]SS[166.9984]EQMPC[160.0307]PHPAEVPEVR	P31629	Transcription factor HIVEP2 OS=Homo sapiens GN=HIVEP2 PE=1 SV=2	2189.88	14017510	3	0.343242	0.576561	0.353357	39110000	49950000	53520000	0.157899
12790000	22180000	17150000	20860000	32680000	15760000	33000000	11770000	19980000	C[160.0307]SS[166.9984]LGDLLGEGPR	Q8TD55	Pleckstrin homology domain-containing family O member 2 OS=Homo sapiens GN=PLEKHO2 PE=1 SV=1	1440.62	14020462	2	0.270471	0.375739	0.496004	17140000	18700000	16930000	0.0549747
819000000	679800000	582100000	706400000	602000000	602200000	486600000	640300000	539500000	C[160.0307]SVS[166.9984]LSNVEAR	P47712	Cytosolic phospholipase A2 OS=Homo sapiens GN=PLA2G4A PE=1 SV=2	1301.55	14024054, 14025198	2	0.171639	0.0945531	0.140574	261000000	308900000	303300000	0.0899746
2.22785e+06	3693570	4792788	2172575	6.49242e+06	2.22189e+06	15330000	5772587	4.74635e+06	C[160.0307]TELNQAWS[166.9984]SLGK	Q13813	Spectrin alpha chain, non-erythrocytic 1 OS=Homo sapiens GN=SPTAN1 PE=1 SV=3	1573.67	14023746	2	0.360314	0.683378	0.677415	8423489	8363821	9901365	0.0979053
787.805	14990000	44860000	46020000	4.02668e+06	9731937	26240000	139500000	80520000	C[160.0307]TLPEHES[166.9984]PSQDISDAC[160.0307]EAESTER	Q32MZ4	Leucine-rich repeat flightless-interacting protein 1 OS=Homo sapiens GN=LRRFIP1 PE=1 SV=2	2828.1	14021868	3	1.14471	1.14308	0.690079	86220000	90800000	87170000	0.0274479
1850.04	895523	7.13008e+06	665407	2.40074e+06	13860000	12760000	8514566	1.90719e+06	C[160.0307]TLPEHESPS[166.9984]QDISDAC[160.0307]EAESTER	Q32MZ4	Leucine-rich repeat flightless-interacting protein 1 OS=Homo sapiens GN=LRRFIP1 PE=1 SV=2	2828.1	14021519	2	1.45126	1.27075	0.707765	31450000	38710000	32620000	0.113776
40600000	35400000	44070000	58120000	46670000	46270000	55600000	49530000	49920000	C[160.0307]VS[166.9984]APDLTIEK	Q8NCN4	E3 ubiquitin-protein ligase RNF169 OS=Homo sapiens GN=RNF169 PE=1 SV=2	1312.58	14019073	2	0.109028	0.133638	0.0657375	28700000	29620000	35010000	0.109569
94280000	55170000	51220000	116300000	45150000	47550000	72440000	33860000	45720000	C[160.0307]VS[166.9984]C[160.0307]LPGQR	Q9Y490	Talin-1 OS=Homo sapiens GN=TLN1 PE=1 SV=3	1156.46	14023397	3	0.355846	0.579954	0.389973	33350000	39430000	38520000	0.0883912
377200000	642900000	310600000	722300000	594300000	323100000	472500000	558700000	315800000	C[160.0307]YQQSAALGNEAAQER	Q14154	Death ligand signal enhancer OS=Homo sapiens GN=KIAA0141 PE=1 SV=3	1795.8	14023313	2	0.396356	0.372938	0.274261	258200000	280000000	277200000	0.0436382
3313118	12740000	19010000	12860000	11960000	17400000	37170000	23940000	15810000	DAAC[160.0307]QRPHEDC[160.0307]ENS[166.9984]AGEEEDEEEETMDSETAK	Q9BYV9	Transcription regulator protein BACH2 OS=Homo sapiens GN=BACH2 PE=1 SV=1	3778.36	14018391	2	0.676024	0.207194	0.420476	60430000	44020000	47240000	0.171965
121400000	121800000	141000000	168600000	90450000	104100000	123600000	144000000	155800000	DAEPPS[166.9984]PTPAGPPR	O43306	Adenylate cyclase type 6 OS=Homo sapiens GN=ADCY6 PE=1 SV=2	1468.65	14021916	3	0.087473	0.344827	0.115425	186800000	203200000	200200000	0.0443866
14450000	33790000	42430000	10850000	39650000	49280000	42670000	24480000	27510000	DAEPQPGS[166.9984]PAAESLEEPDAAAGLSSTK	Q9H9J4	Ubiquitin carboxyl-terminal hydrolase 42 OS=Homo sapiens GN=USP42 PE=1 SV=3	2705.18	14022417	2	0.474035	0.601203	0.308867	16420000	24180000	25320000	0.220403
9959918	37890000	84430000	25930000	61600000	79320000	102600000	98550000	95270000	DAEYIYPSLES[166.9984]DDDDPALK	Q9UPP1	Histone lysine demethylase PHF8 OS=Homo sapiens GN=PHF8 PE=1 SV=3	2235.9185, 2235.9211	14023648	3	0.853204	0.488941	0.0371608	66910000	83150000	88570000	0.141702
155500000	129200000	117100000	125300000	107400000	105600000	107400000	119600000	112700000	DAGGPRPES[166.9984]PVPAGR	Q9BVG9	Phosphatidylserine synthase 2 OS=Homo sapiens GN=PTDSS2 PE=1 SV=1	1542.7041, 1542.7043	14017717	2, 3	0.146586	0.0965838	0.0540253	70110000	83940000	76350000	0.0901819
2452393	45700000	90830000	12620000	46970000	79930000	135900000	150400000	58260000	DALQLRS[166.9984]QDPTPPSAPQEATEGSK	Q9UPN7	Serine/threonine-protein phosphatase 6 regulatory subunit 1 OS=Homo sapiens GN=PPP6R1 PE=1 SV=5	2603.19	14017059	3	0.953908	0.723711	0.431373	141000000	141100000	144500000	0.0140119
289100000	206700000	88940000	67520000	164300000	172900000	140100000	32230000	47780000	DAPTS[166.9984]PASVASSSSTPSSK	Q04726	Transducin-like enhancer protein 3 OS=Homo sapiens GN=TLE3 PE=1 SV=2	1843.79	14022341	3	0.516123	0.433757	0.794746	38590000	52870000	51180000	0.164104
23410000	20480000	20400000	41050000	34440000	12820000	15030000	15170000	26540000	DAQRLS[166.9984]PIPEEVPK	Q96T23	Remodeling and spacing factor 1 OS=Homo sapiens GN=RSF1 PE=1 SV=2	1658.8131, 1658.8137	14026310	2	0.0800372	0.501589	0.349238	6993509	11430000	13020000	0.297989
137900000	98950000	94030000	115200000	98840000	70480000	89690000	84290000	99680000	DAS[166.9984]PINRWS[166.9984]PTR	Q13523	Serine/threonine-protein kinase PRP4 homolog OS=Homo sapiens GN=PRPF4B PE=1 SV=3	1559.64	14016998	2	0.217913	0.238578	0.085598	52630000	55010000	57420000	0.0435299
538800000	622000000	478100000	484700000	507100000	669700000	381200000	290800000	350600000	DAS[166.9984]PTPSTDAEYPANGSGADR	O43639	Cytoplasmic protein NCK2 OS=Homo sapiens GN=NCK2 PE=1 SV=2	2158.85	14016792	3	0.13224	0.182305	0.134889	308900000	263600000	327900000	0.110065
13550000	10220000	13120000	22620000	19800000	10350000	19640000	14220000	11610000	DASPPEPAS[166.9984]PTIGLDK	Q8IZD0	Sterile alpha motif domain-containing protein 14 OS=Homo sapiens GN=SAMD14 PE=2 SV=2	1674.76	14021293	2	0.147296	0.365356	0.270252	8043233	6800948	11380000	0.270897
84830000	71050000	113700000	178900000	49250000	59230000	52360000	198600000	161600000	DASSRLS[166.9984]LR	A6NFX1	Major facilitator superfamily domain-containing protein 2B OS=Homo sapiens GN=MFSD2B PE=2 SV=3	1084.51	14017144	2	0.242214	0.753134	0.552906	77720000	122700000	112400000	0.225997
294200000	266300000	232200000	251000000	289300000	246000000	208400000	260900000	215200000	DAVQSLQLS[166.9984]PR	Q86YV0	RAS protein activator like-3 OS=Homo sapiens GN=RASAL3 PE=1 SV=2	1293.62	14020395	2	0.117516	0.0903784	0.125132	193000000	200400000	217800000	0.0624914
2197966	56670000	92810000	35720000	53290000	83120000	109300000	122100000	88290000	DC[160.0307]C[160.0307]VEPGTELS[166.9984]PTLPHQL	Q14012	Calcium/calmodulin-dependent protein kinase type 1 OS=Homo sapiens GN=CAMK1 PE=1 SV=1	2132.9	14022533	3	0.902188	0.41764	0.160189	90460000	100300000	111200000	0.103072
4.82456e+06	25740000	26790000	19790000	31550000	39360000	34450000	30690000	20120000	DC[160.0307]DLQEDAC[160.0307]YNC[160.0307]GR	P62633	Cellular nucleic acid-binding protein OS=Homo sapiens GN=CNBP PE=1 SV=1	1775.64	14016501	2	0.648062	0.32584	0.261429	27350000	25920000	28280000	0.0437325
24510000	20670000	11890000	3.37291e+06	20430000	23590000	10570000	1.98667e+06	3.58815e+06	DC[160.0307]EDPNPLIR	Q10567	AP-1 complex subunit beta-1 OS=Homo sapiens GN=AP1B1 PE=1 SV=2	1228.56	14026011	2	0.340063	0.688426	0.848087	1623009	2.36312e+06	1.28591e+06	0.313558
61360000	102500000	194700000	78460000	189900000	184800000	220800000	270500000	215700000	DC[160.0307]EYQQISPGAAPLPAS[166.9984]PGAR	Q9NUE0	Palmitoyltransferase ZDHHC18 OS=Homo sapiens GN=ZDHHC18 PE=2 SV=2	2265	14017131	2, 3	0.571285	0.416537	0.128462	202200000	250400000	266800000	0.14003
97140000	128600000	113600000	113200000	134300000	121900000	53530000	42250000	73020000	DC[160.0307]LNLDK	P08575	Receptor-type tyrosine-protein phosphatase C OS=Homo sapiens GN=PTPRC PE=1 SV=2	877.407	14025788	2	0.139114	0.0861175	0.276655	55430000	49490000	61040000	0.104407
527500000	337900000	388900000	342300000	356400000	437000000	267800000	289600000	355500000	DC[160.0307]VGDVTENQIC[160.0307]NK	P07996	Thrombospondin-1 OS=Homo sapiens GN=THBS1 PE=1 SV=2	1651.7025, 1651.7042	14020601	2	0.234668	0.134966	0.150051	146600000	185700000	171500000	0.117859
3754000000	2943000000	2951000000	2866000000	2844000000	3216000000	2288000000	2752000000	2893000000	DC[160.0307]VGPEVEK	P00558	Phosphoglycerate kinase 1 OS=Homo sapiens GN=PGK1 PE=1 SV=3	1032.46	14016693	2	0.144881	0.0701479	0.119707	1329000000	1446000000	1542000000	0.0741295
1.2897e+06	2.95085e+06	3.96408e+06	9873309	7200486	1.45066e+06	6540480	4.22131e+06	2.49396e+06	DDEEKPKIEDVGS[166.9984]DEEDDSGK	P08238	Heat shock protein HSP 90-beta OS=Homo sapiens GN=HSP90AB1 PE=1 SV=4	2415.95	14024141	2	0.493699	0.697022	0.459528	2.51216e+06	4.66436e+06	2670387	0.365448
901900000	837400000	646900000	785600000	750300000	893500000	675200000	845900000	1007000000	DDFES[166.9984]EEEDVK	Q7Z6E9	E3 ubiquitin-protein ligase RBBP6 OS=Homo sapiens GN=RBBP6 PE=1 SV=1	1421.5	14021154, 14023542	2, 3	0.166692	0.0921267	0.196895	465100000	667300000	686800000	0.202436
10220000	37480000	40420000	20610000	36980000	48680000	49150000	55780000	37050000	DDGDEEGLLTHS[166.9984]EEELEHSQDTDADDGALQ	Q9UKM9	RNA-binding protein Raly OS=Homo sapiens GN=RALY PE=1 SV=1	3350.3	14019124	2	0.566918	0.398031	0.200673	38540000	46820000	41850000	0.0982857
159540	0	5500237	282727	293953	3.04721e+06	11370000	3.04082e+06	1.41256e+06	DDKEEEEDGTGS[166.9984]PQLNNR	P49407	Beta-arrestin-1 OS=Homo sapiens GN=ARRB1 PE=1 SV=2	2112.8315, 2112.8325	14020420	3	1.65935	1.31862	1.01267	52900000	50490000	45140000	0.0802209
14810000	29820000	9730468	13300000	47960000	21280000	15790000	3.19481e+06	7.15406e+06	DDS[166.9984]NEEENKDS[166.9984]LVDDEEEK	Q9H1E5	Thioredoxin-related transmembrane protein 4 OS=Homo sapiens GN=TMX4 PE=1 SV=1	2398.829, 2398.8298	14019941	2	0.576475	0.659727	0.739207	5.50541e+06	3.82437e+06	5.58585e+06	0.200043
56860000	72380000	39210000	93980000	95760000	48330000	60250000	45250000	41820000	DDS[166.9984]NEEENKDSLVDDEEEK	Q9H1E5	Thioredoxin-related transmembrane protein 4 OS=Homo sapiens GN=TMX4 PE=1 SV=1	2318.87	14017058	3	0.295572	0.338782	0.199598	40740000	34010000	42720000	0.116603
46970000	74930000	54280000	70210000	59190000	48320000	55130000	62660000	40600000	DDSGQYYC[160.0307]IASNDAGSAR	Q9BX67	Junctional adhesion molecule C OS=Homo sapiens GN=JAM3 PE=1 SV=1	1949.7917, 1949.7932	14017113	2	0.246918	0.184758	0.212392	25960000	29310000	28270000	0.0615748
716680	1.25409e+06	54990000	1.402e+06	11150000	51860000	143100000	273100000	45270000	DDSNEEENKDS[166.9984]LVDDEEEK	Q9H1E5	Thioredoxin-related transmembrane protein 4 OS=Homo sapiens GN=TMX4 PE=1 SV=1	2318.86	14024020	3	1.64222	1.24661	0.743014	173500000	157200000	150900000	0.072651
83290000	71830000	58480000	67280000	69090000	64590000	54870000	62860000	67030000	DEALS[166.9984]DGDDLR	Q01831	DNA repair protein complementing XP-C cells OS=Homo sapiens GN=XPC PE=1 SV=4	1285.49	14016845	2	0.174396	0.0338022	0.100333	45160000	45250000	50930000	0.0701635
2.18237e+06	22300000	31370000	5131712	25730000	31400000	18950000	22260000	23460000	DEALS[166.9984]DGDDLRDFPSDLK	Q01831	DNA repair protein complementing XP-C cells OS=Homo sapiens GN=XPC PE=1 SV=4	2087.88	14026481	4	0.802377	0.666046	0.108357	15880000	22680000	26410000	0.246532
86160000	72230000	97990000	156000000	46790000	43920000	61940000	147000000	136000000	DEC[160.0307]C[160.0307]FDANQPEGR	O14672	Disintegrin and metalloproteinase domain-containing protein 10 OS=Homo sapiens GN=ADAM10 PE=1 SV=1	1597.6	14022754, 14027096	2	0.150881	0.77699	0.402349	76910000	69760000	81480000	0.0776744
35520000	31110000	28160000	25390000	33240000	26220000	58860000	74160000	34500000	DEEDGENAHPYRNS[166.9984]DPVIGTHTEK	Q9NSI8	SAM domain-containing protein SAMSN-1 OS=Homo sapiens GN=SAMSN1 PE=1 SV=1	2790.1592, 2790.1602	14019876	2	0.117229	0.152479	0.358197	18260000	27950000	19080000	0.246905
16790000	18860000	25130000	33110000	23100000	21680000	27570000	18320000	17840000	DEEPSGWEEPS[166.9984]PQSISR	Q9UPQ9	Trinucleotide repeat-containing gene 6B protein OS=Homo sapiens GN=TNRC6B PE=1 SV=4	2009.81	14020252	2	0.214348	0.239946	0.258166	13780000	15610000	17690000	0.12466
978900000	673100000	637000000	757700000	544400000	637000000	573600000	544400000	607100000	DEEQSEADAGS[166.9984]GPPTPGPTTLGPK	Q6ZRS2	Helicase SRCAP OS=Homo sapiens GN=SRCAP PE=1 SV=3	2418.03	14017033	2	0.246191	0.165476	0.0545613	308700000	294900000	349700000	0.0896975
100600000	82230000	78530000	81050000	63730000	75590000	59600000	81780000	77940000	DEFTNTC[160.0307]PSDK	Q9Y696	null	1313.53	14022399	2	0.135671	0.120546	0.162142	53710000	48560000	55080000	0.0655439
254000000	195100000	194400000	209100000	175100000	169300000	136300000	196200000	173300000	DEGIGS[166.9984]PDIWEDEK	Q01664	Transcription factor AP-4 OS=Homo sapiens GN=TFAP4 PE=1 SV=2	1669.66	14021166	2	0.159486	0.116535	0.179272	94030000	107300000	102700000	0.066489
48120000	50210000	37800000	35230000	40650000	37330000	48580000	47050000	36500000	DEILPTT[181.014]PISEQK	P23396	40S ribosomal protein S3 OS=Homo sapiens GN=RPS3 PE=1 SV=2	1550.73	14018406	2	0.146425	0.0724173	0.149338	22590000	29360000	29550000	0.145938
1090840	137969	3.68405e+06	589131	1.15137e+06	934332	3608904	2.20381e+06	320899	DELADEIANSS[166.9984]GK	P35579	Myosin-9 OS=Homo sapiens GN=MYH9 PE=1 SV=4	1428.59	14019375	3	1.12064	0.318011	0.80692	164300000	139500000	120800000	0.154177
6530368	11660000	6893511	33430000	17290000	8400304	17550000	8705253	10800000	DEQFEQC[160.0307]VQNFNK	O00499	Myc box-dependent-interacting protein 1 OS=Homo sapiens GN=BIN1 PE=1 SV=1	1685.72	14022546	2	0.342355	0.643873	0.374202	9062662	8129766	11430000	0.178316
8988189	22150000	30630000	14620000	29320000	68280000	60980000	44460000	28760000	DEVEVS[166.9984]DDDEK	Q15746	Myosin light chain kinase, smooth muscle OS=Homo sapiens GN=MYLK PE=1 SV=4	1359.48	14018581	2	0.529641	0.741284	0.360173	122000000	78600000	80430000	0.262027
99080000	188100000	169200000	84360000	236800000	252400000	145100000	43500000	86550000	DEVEVS[166.9984]DDDEKEPEVDYR	Q15746	Myosin light chain kinase, smooth muscle OS=Homo sapiens GN=MYLK PE=1 SV=4	2247.882, 2247.883	14018566	3	0.308307	0.485614	0.556024	52970000	58060000	63340000	0.0892118
14140000	29320000	44150000	37510000	39570000	32790000	102900000	78070000	49230000	DEVTPVPGGC[160.0307]EGPMTSAASDQSDS[166.9984]QLEK	Q8NFC6	Biorientation of chromosomes in cell division protein 1-like 1 OS=Homo sapiens GN=BOD1L1 PE=1 SV=2	2972.21	14017089	2	0.513823	0.0949089	0.350043	66860000	70530000	82250000	0.109792
57070000	122900000	191300000	113100000	199900000	246800000	189300000	183900000	103100000	DEYEYVS[166.9984]DDGELK	O75151	Lysine-specific demethylase PHF2 OS=Homo sapiens GN=PHF2 PE=1 SV=4	1641.62	14017223	3	0.542347	0.363532	0.304121	224000000	225100000	241900000	0.0435548
25790000	85690000	112400000	58460000	75980000	121700000	114900000	144900000	84830000	DEYSSSETTGEKPEQNDDDT[181.014]IKSQEEDQPIIIK	Q8NFC6	Biorientation of chromosomes in cell division protein 1-like 1 OS=Homo sapiens GN=BOD1L1 PE=1 SV=2	3848.68	14016825	2, 3	0.594322	0.382421	0.261454	116000000	102600000	144700000	0.177608
37970000	67270000	63000000	89220000	61270000	34520000	67970000	72890000	41830000	DEYTFS[166.9984]PGK	Q02880	DNA topoisomerase 2-beta OS=Homo sapiens GN=TOP2B PE=1 SV=3	1123.43	14021082	2	0.282246	0.443525	0.274144	33010000	39670000	71070000	0.424195
99210000	87690000	85050000	100600000	136600000	69390000	78740000	57960000	79510000	DFNEEC[160.0307]PR	Q13418	null	1066.43	14021508, 14025752	2	0.0830643	0.329105	0.169636	53910000	41770000	65650000	0.22204
131000000	93270000	93630000	110300000	86700000	104400000	68880000	51300000	102600000	DFT[181.014]PVC[160.0307]TTELGR	P30041	Peroxiredoxin-6 OS=Homo sapiens GN=PRDX6 PE=1 SV=3	1475.62	14021080	2	0.204595	0.122248	0.35106	38140000	37020000	42320000	0.0713317
16400000	20440000	19850000	18330000	21300000	21330000	22570000	12400000	17140000	DGDGVPGGGPLS[166.9984]PAR	Q92888	Rho guanine nucleotide exchange factor 1 OS=Homo sapiens GN=ARHGEF1 PE=1 SV=2	1431.62	14025522	2	0.115481	0.0848157	0.292971	9853606	11840000	8221293	0.181739
8903975	5239094	19350000	83080000	41039.2	2698955	7672.22	118200000	59960000	DGDKS[166.9984]PMSSLQISNEK	Q9UER7	Death domain-associated protein 6 OS=Homo sapiens GN=DAXX PE=1 SV=2	1815.7794, 1815.7826	14023411	3	0.655836	1.64976	0.9951	43220000	55160000	53030000	0.126181
0	21569.4	4.2863e+06	1854639	1114923	2841417	7.73851e+06	5251802	2.57293e+06	DGDSYDPYDFS[166.9984]DTEEEMPQVHTPK	P25205	DNA replication licensing factor MCM3 OS=Homo sapiens GN=MCM3 PE=1 SV=3	2882.1	14025346	3	1.71906	0.447182	0.497978	22160000	9776374	17630000	0.379231
0	1.74356e+06	6073130	687.091	3.19362e+06	4.08801e+06	2384185	3.43545e+06	2.21064e+06	DGDT[181.014]QTDAGGEPDSLGQQPTDTPYEWDLDK	O43719	HIV Tat-specific factor 1 OS=Homo sapiens GN=HTATSF1 PE=1 SV=1	3331.34	14024510	2	1.20012	0.885163	0.247594	8841004	9484492	7032555	0.150397
36740000	22470000	20280000	47270000	21910000	20380000	24120000	19880000	22300000	DGEAPERS[166.9984]PPC[160.0307]S[166.9984]PSYDLTGK	Q96AX2	Ras-related protein Rab-37 OS=Homo sapiens GN=RAB37 PE=1 SV=3	2322.9	14022506	2	0.337337	0.505895	0.0962472	10110000	12410000	13750000	0.152273
602.316	0	4721259	12732.4	0	4023693	12510000	9929484	2.28249e+06	DGEAPERS[166.9984]PPC[160.0307]SPSYDLTGK	Q96AX2	Ras-related protein Rab-37 OS=Homo sapiens GN=RAB37 PE=1 SV=3	2242.93	14024157	3	1.73172	1.72386	0.645433	49110000	34790000	30850000	0.251219
961300000	673700000	615100000	608200000	549200000	710400000	344000000	457200000	679800000	DGGLIC[160.0307]TSC[160.0307]R	P31146	Coronin-1A OS=Homo sapiens GN=CORO1A PE=1 SV=4	1138.5	14019816	2	0.247047	0.130998	0.346072	288400000	323700000	314500000	0.0592872
49900000	65050000	57830000	19620000	86390000	100900000	91310000	27000000	30770000	DGIGDAC[160.0307]DDDDDNDK	P07996	Thrombospondin-1 OS=Homo sapiens GN=THBS1 PE=1 SV=2	1639.56	14018682	2	0.131574	0.628531	0.726261	22760000	23090000	26930000	0.0955551
26280000	47480000	33470000	198100000	26560000	23220000	26160000	38990000	31820000	DGKGDAC[160.0307]DHDDDNDGIPDDK	P07996	Thrombospondin-1 OS=Homo sapiens GN=THBS1 PE=1 SV=2	2173.8196, 2173.8198	14024768	2	0.301631	1.21047	0.198921	24030000	22530000	22630000	0.0363629
67690000	55330000	40570000	63190000	41280000	44570000	89900000	60770000	37950000	DGLPRT[181.014]PSR	Q9UQ35	Serine/arginine repetitive matrix protein 2 OS=Homo sapiens GN=SRRM2 PE=1 SV=2	1078.5	14022948	2	0.248995	0.237824	0.414147	34810000	38540000	29550000	0.131681
195900000	189200000	133700000	228700000	234100000	132900000	103900000	87470000	146600000	DGMDNQGGYGS[166.9984]VGR	P31942	Heterogeneous nuclear ribonucleoprotein H3 OS=Homo sapiens GN=HNRNPH3 PE=1 SV=2	1492.55	14019785	2	0.197428	0.28672	0.27093	21710000	65040000	62800000	0.489382
69020000	59080000	45350000	51900000	54060000	41510000	39860000	43070000	51500000	DGNGY[243.0297]ISAAELR	P62158	Calmodulin OS=Homo sapiens GN=CALM1 PE=1 SV=2	1345.58	14017627	2	0.205572	0.136496	0.134165	31430000	37420000	41870000	0.14195
77230000	74370000	53700000	79180000	62330000	39060000	53350000	80270000	68410000	DGPPSALGS[166.9984]R	Q86YV0	RAS protein activator like-3 OS=Homo sapiens GN=RASAL3 PE=1 SV=2	1036.44	14018756	2	0.187618	0.334697	0.200341	34160000	33620000	33420000	0.0113477
37100000	43820000	30150000	26110000	48670000	46400000	31120000	9301196	16430000	DGQDAIAQS[166.9984]PEK	Q9NWH9	SAFB-like transcription modulator OS=Homo sapiens GN=SLTM PE=1 SV=2	1338.56	14020828	2	0.184622	0.307518	0.587091	19920000	22180000	24570000	0.104633
10880000	1.59763e+06	764169	18390000	4.34272e+06	724633	1.3068e+06	1.55204e+06	33510000	DGQVINETS[166.9984]QHHDDLE	P08670	Vimentin OS=Homo sapiens GN=VIM PE=1 SV=4	1916.7627, 1916.7639, 1916.7651	14027891	2	1.27217	1.19344	1.52786	29630000	18300000	32660000	0.281768
10610000	10880000	10660000	12320000	11500000	12960000	10150000	10500000	7.75274e+06	DGS[166.9984]EAGLIK	Q96RU2	Ubiquitin carboxyl-terminal hydrolase 28 OS=Homo sapiens GN=USP28 PE=1 SV=1	969.434	14021455	2	0.0134037	0.0596939	0.157946	5726768	4539585	9355599	0.383608
248400000	204200000	168300000	435500000	209900000	98420000	247300000	243300000	246200000	DGS[166.9984]FGEGLTMK	Q9ULT0	Tetratricopeptide repeat protein 7A OS=Homo sapiens GN=TTC7A PE=1 SV=3	1221.49	14017063	2, 3	0.193855	0.692625	0.00841367	199300000	214600000	223000000	0.0566003
1142000000	933900000	745900000	591400000	935500000	951500000	687700000	435400000	611200000	DGS[166.9984]LNQSSGYR	P06241	Tyrosine-protein kinase Fyn OS=Homo sapiens GN=FYN PE=1 SV=3	1263.5	14016331	2	0.210647	0.246259	0.223778	356900000	397100000	411800000	0.073134
42670000	45930000	35150000	54130000	53600000	31230000	48960000	41980000	41860000	DGSS[166.9984]PPLLEK	Q6W2J9	BCL-6 corepressor OS=Homo sapiens GN=BCOR PE=1 SV=1	1122.51	14023871	2	0.134024	0.282189	0.0918296	24370000	30880000	30020000	0.124423
37590000	115600000	135300000	112100000	124600000	111300000	192600000	157200000	130400000	DGSTEDTASSLC[160.0307]GEEDT[181.014]EDEELEAAASHLNK	Q92994	Transcription factor IIIB 90 kDa subunit OS=Homo sapiens GN=BRF1 PE=1 SV=1	3390.33	14021929	3	0.537351	0.0642979	0.194912	177900000	177900000	188700000	0.0343547
118800000	177700000	183200000	195300000	192300000	194800000	257300000	238600000	209800000	DGT[181.014]ISEDTIR	Q99816	Tumor susceptibility gene 101 protein OS=Homo sapiens GN=TSG101 PE=1 SV=2	1186.5	14023437	2, 3	0.223263	0.00827923	0.101722	138200000	171200000	159500000	0.107045
299400000	335000000	406400000	546500000	314900000	362700000	413200000	880300000	492800000	DGTEVT[181.014]ER	Q9UMD9	Collagen alpha-1(XVII) chain OS=Homo sapiens GN=COL17A1 PE=1 SV=3	986.387	14017325, 14017995	2, 3	0.157059	0.299667	0.41968	661500000	665700000	672600000	0.00840753
724500000	534300000	466800000	596300000	494300000	738500000	392100000	362900000	547700000	DGVMEMNS[166.9984]IEPAK	P11169	Solute carrier family 2, facilitated glucose transporter member 3 OS=Homo sapiens GN=SLC2A3 PE=1 SV=1	1500.6091, 1500.6097	14021924	2	0.232319	0.201165	0.22878	98560000	191900000	156400000	0.316297
1184000000	852200000	828900000	949300000	865800000	924800000	760000000	862600000	792300000	DGVS[166.9984]LGAVS[166.9984]STEEASR	B2RUZ4	Small integral membrane protein 1 OS=Homo sapiens GN=SMIM1 PE=1 SV=1	1724.68	14018239	2, 3	0.207985	0.046996	0.0651701	458100000	630500000	593000000	0.161756
7857661	11380000	15570000	10710000	16830000	14560000	17730000	11730000	9844862	DGVS[166.9984]LGAVSSTEEASR	B2RUZ4	Small integral membrane protein 1 OS=Homo sapiens GN=SMIM1 PE=1 SV=1	1644.71	14021493	2	0.33277	0.220461	0.314284	10110000	10330000	12980000	0.143382
181600000	164800000	124700000	169300000	175400000	217600000	111100000	60380000	143600000	DGVSLGAVSST[181.014]EEASR	B2RUZ4	Small integral membrane protein 1 OS=Homo sapiens GN=SMIM1 PE=1 SV=1	1644.71	14026503	2	0.186166	0.14033	0.399338	79110000	112700000	119800000	0.209249
234500000	498200000	314400000	103200000	483300000	568600000	435200000	50040000	151500000	DHGFEVASTS[166.9984]PEDESPGSNPEPDATPFQEGLR	P55211	Caspase-9 OS=Homo sapiens GN=CASP9 PE=1 SV=3	3479.46	14020928, 14021832	2, 3	0.387408	0.643511	0.940587	115400000	117900000	133500000	0.0802208
10130000	33800000	24700000	16400000	23570000	46270000	27420000	26570000	20840000	DHNS[166.9984]EDEDEDKYADDIDMPGQNFDSK	O95391	Pre-mRNA-splicing factor SLU7 OS=Homo sapiens GN=SLU7 PE=1 SV=2	3109.15	14019590	3	0.521924	0.54244	0.143482	26700000	29020000	29150000	0.0487279
80720000	100200000	63870000	62970000	83330000	77320000	43440000	38490000	49320000	DHS[166.9984]PTPSVFNS[166.9984]DEER	Q6UN15	Pre-mRNA 3'-end-processing factor FIP1 OS=Homo sapiens GN=FIP1L1 PE=1 SV=1	1876.68	14019492	3	0.222814	0.140338	0.123923	50590000	55070000	56930000	0.0601324
79040000	116400000	102300000	105300000	99440000	121600000	96950000	120000000	110700000	DHS[166.9984]PTPSVFNS[166.9984]DEERYR	Q6UN15	Pre-mRNA 3'-end-processing factor FIP1 OS=Homo sapiens GN=FIP1L1 PE=1 SV=1	2195.84	14024535, 14026722	3	0.190094	0.105558	0.106178	84470000	92680000	93570000	0.0555933
874700000	787300000	799400000	695100000	635000000	872500000	611400000	820500000	779000000	DHS[166.9984]PTPSVFNSDEER	Q6UN15	Pre-mRNA 3'-end-processing factor FIP1 OS=Homo sapiens GN=FIP1L1 PE=1 SV=1	1796.7092, 1796.7113	14016396	3	0.0577178	0.168188	0.150218	548700000	587600000	579500000	0.0358857
85240000	72930000	64960000	52420000	64210000	73630000	52780000	53740000	64060000	DHSPT[181.014]PSVFNS[166.9984]DEER	Q6UN15	Pre-mRNA 3'-end-processing factor FIP1 OS=Homo sapiens GN=FIP1L1 PE=1 SV=1	1876.68	14018393	2	0.13737	0.167566	0.109986	37710000	34470000	43820000	0.122789
327500000	296400000	228400000	282000000	276700000	200100000	211700000	219800000	241800000	DHSS[166.9984]QSEEEVVEGEK	O60238	BCL2/adenovirus E1B 19 kDa protein-interacting protein 3-like OS=Homo sapiens GN=BNIP3L PE=1 SV=1	1768.69	14016528	2, 3	0.178395	0.181201	0.0694002	170600000	179400000	198600000	0.0782991
66230000	67540000	44740000	55090000	55490000	35520000	49720000	59490000	41980000	DHSSQS[166.9984]EEEVVEGEK	O60238	BCL2/adenovirus E1B 19 kDa protein-interacting protein 3-like OS=Homo sapiens GN=BNIP3L PE=1 SV=1	1768.69	14018478	2	0.215151	0.234414	0.174111	32500000	36170000	32790000	0.0603288
1.07171e+06	1.78695e+06	5722096	601866	5.32565e+06	13920000	25620000	9814429	3.48304e+06	DHTPS[166.9984]QELALTQSVGGDSSADR	Q86U44	N6-adenosine-methyltransferase 70 kDa subunit OS=Homo sapiens GN=METTL3 PE=1 SV=2	2351.01	14024079	2	0.875481	1.0206	0.878889	24630000	13860000	16260000	0.309811
109700000	77940000	84670000	77220000	72660000	53990000	64600000	72530000	73330000	DIDISS[166.9984]PEFK	Q09666	Neuroblast differentiation-associated protein AHNAK OS=Homo sapiens GN=AHNAK PE=1 SV=2	1230.53	14025241	2	0.184374	0.181123	0.0687912	38320000	38080000	39930000	0.0259434
392100000	295500000	273600000	289400000	288200000	299500000	195600000	206000000	250100000	DIEIS[166.9984]T[181.014]EEEK	Q4G0J3	La-related protein 7 OS=Homo sapiens GN=LARP7 PE=1 SV=1	1352.49	14016785	2	0.196792	0.0212292	0.133195	146400000	160200000	175000000	0.0890962
12200000	20320000	12150000	21780000	19010000	11320000	12870000	17330000	11800000	DIIRQPS[166.9984]EEEIIK	Q15121	Astrocytic phosphoprotein PEA-15 OS=Homo sapiens GN=PEA15 PE=1 SV=2	1649.8116, 1649.812	14023849	2	0.315822	0.311999	0.209505	7.11605e+06	7.37883e+06	10630000	0.233713
64390000	52400000	49050000	49660000	48700000	55460000	48990000	55580000	48930000	DIKEES[166.9984]DEEEEDDEESGR	Q96EV2	RNA-binding protein 33 OS=Homo sapiens GN=RBM33 PE=1 SV=3	2219.7947, 2219.7961	14023944	2	0.1459	0.0713313	0.0747005	31240000	29550000	34800000	0.0841071
997200000	993400000	842500000	1372000000	1153000000	680000000	609100000	426800000	853500000	DINAYNC[160.0307]EEPTEK	P30041	Peroxiredoxin-6 OS=Homo sapiens GN=PRDX6 PE=1 SV=3	1582.67	14025650	2	0.0934378	0.331061	0.339952	462200000	471500000	541700000	0.0883776
134800000	141800000	118200000	137400000	125000000	103200000	160500000	207100000	134000000	DIYLS[166.9984]PDR	Q15696	U2 small nuclear ribonucleoprotein auxiliary factor 35 kDa subunit-related protein 2 OS=Homo sapiens GN=ZRSR2 PE=1 SV=2	1058.45	14016905	2	0.0921053	0.142073	0.221338	86040000	95590000	67850000	0.169462
24140000	50290000	50640000	41190000	60810000	77320000	59250000	72160000	62300000	DKDDDGGEDDDANC[160.0307]NLIC[160.0307]GDEYGPETR	Q08211	ATP-dependent RNA helicase A OS=Homo sapiens GN=DHX9 PE=1 SV=4	3045.16	14021403	3	0.36459	0.302598	0.104502	53280000	64960000	67000000	0.119892
1.19542e+06	3672311	6860221	4612089	6.71693e+06	5784379	15290000	14370000	3.64869e+06	DKEDPQEMPHS[166.9984]PLGS[166.9984]MPEIR	Q9HB58	Sp110 nuclear body protein OS=Homo sapiens GN=SP110 PE=1 SV=5	2452.99	14021891	3	0.726425	0.184889	0.582902	18950000	21550000	20580000	0.0645328
49.422	361196	1.93554e+06	158754	0	4270579	2.34415e+06	1.56639e+06	60817.9	DKEDPQEMPHS[166.9984]PLGSMPEIR	Q9HB58	Sp110 nuclear body protein OS=Homo sapiens GN=SP110 PE=1 SV=5	2373.0264, 2373.0276	14024840	2	1.34427	1.63981	0.876907	21520000	14250000	9890119	0.386025
5.45819e+06	14910000	17360000	18740000	10820000	13590000	13370000	34800000	24350000	DKMEGS[166.9984]DFESSGGR	Q8WYH8	Inhibitor of growth protein 5 OS=Homo sapiens GN=ING5 PE=1 SV=1	1581.59	14027835	3	0.499743	0.279432	0.443302	25820000	24270000	31920000	0.147942
395900000	466200000	432200000	455300000	473000000	315600000	383800000	381300000	413300000	DLAGS[166.9984]IIGK	P61978	Heterogeneous nuclear ribonucleoprotein K OS=Homo sapiens GN=HNRNPK PE=1 SV=1	953.469	14016631	2	0.0814871	0.207945	0.0453092	254300000	294500000	298600000	0.0866617
0	2.83242e+06	4892243	2.84051e+06	2837520	6973318	22030000	14200000	6.72907e+06	DLDEDELLGNLS[166.9984]ETELK	Q9NYL9	Tropomodulin-3 OS=Homo sapiens GN=TMOD3 PE=1 SV=1	2012.896, 2012.8971	14016899	3	0.953932	0.566013	0.534311	200800000	164700000	167800000	0.11255
119200000	97640000	115800000	121900000	51040000	42690000	46640000	115600000	153800000	DLDITS[166.9984]PELR	P19474	E3 ubiquitin-protein ligase TRIM21 OS=Homo sapiens GN=TRIM21 PE=1 SV=1	1238.56	14017595	2	0.104541	0.605512	0.515544	61760000	73970000	72810000	0.0969539
146131	423186	3.30306e+06	77193.9	674558	4190416	3.69935e+06	3603501	356695	DLEEGIQTLMWRLEDGS[166.9984]PR	P01242	Growth hormone variant OS=Homo sapiens GN=GH2 PE=1 SV=3	2325.05	14025530	3	1.35434	1.3491	0.745273	12810000	31340000	18060000	0.460565
4955391	25200000	51720000	5707859	48920000	61970000	65520000	32170000	21410000	DLELPSQEAPSFQGT[181.014]ESPKPC[160.0307]K	Q6PJF5	Inactive rhomboid protein 2 OS=Homo sapiens GN=RHBDF2 PE=1 SV=2	2525.12	14020079	2	0.85932	0.757675	0.579317	50480000	45850000	51680000	0.0623994
25640000	82750000	69120000	41630000	77370000	92930000	65050000	60840000	52470000	DLFDYS[166.9984]PPLHK	Q9NYF8	Bcl-2-associated transcription factor 1 OS=Homo sapiens GN=BCLAF1 PE=1 SV=2	1411.63	14023388	3	0.504087	0.372338	0.107708	88460000	90730000	109300000	0.118893
0	0	394.607	4691851	258723	0	0	61190000	5.0261e+06	DLFSLDSEDPSPAS[166.9984]PPLR	Q9BTK6	PAXIP1-associated glutamate-rich protein 1 OS=Homo sapiens GN=PAGR1 PE=1 SV=1	2022.91	14018026	2	1.73205	1.5982	1.53906	5423487	7.51409e+06	5592848	0.187995
88380000	136700000	101300000	143200000	122700000	86390000	106700000	100000000	102200000	DLFTES[166.9984]WDTQK	Q15762	CD226 antigen OS=Homo sapiens GN=CD226 PE=1 SV=2	1449.59	14017017	2	0.229944	0.244991	0.0331676	92780000	91890000	94570000	0.0146643
68590000	56340000	40670000	51650000	48440000	46930000	46210000	38440000	38020000	DLGELS[166.9984]QEAPGLR	Q8TD55	Pleckstrin homology domain-containing family O member 2 OS=Homo sapiens GN=PLEKHO2 PE=1 SV=1	1464.67	14018317	2	0.25353	0.0491869	0.112791	28790000	23680000	29430000	0.115432
2822443	6256236	4389647	4.65345e+06	2.15821e+06	3941091	14100000	12650000	7.68523e+06	DLGHPVEEEDELES[166.9984]GDQEDEDDESEDPGK	O60763	General vesicular transport factor p115 OS=Homo sapiens GN=USO1 PE=1 SV=2	3323.24	14019851	5	0.382914	0.358604	0.293076	43930000	53190000	38490000	0.164418
38070000	42400000	35090000	33550000	40090000	44430000	40920000	44130000	39140000	DLGSTEDGDGTDDFLT[181.014]DKEDEK	Q15527	Surfeit locus protein 2 OS=Homo sapiens GN=SURF2 PE=1 SV=3	2481.96	14017778	2	0.0954236	0.139162	0.0610899	37150000	27970000	36720000	0.152604
140800000	242300000	420200000	250100000	307800000	397800000	558100000	508500000	397700000	DLKPENILC[160.0307]ES[166.9984]PEK	Q9BUB5	MAP kinase-interacting serine/threonine-protein kinase 1 OS=Homo sapiens GN=MKNK1 PE=1 SV=1	1751.7904, 1751.7906	14022087	2, 3	0.528185	0.23366	0.16825	417400000	567400000	604800000	0.187175
66500000	78730000	68800000	95250000	90960000	49330000	87090000	52980000	66810000	DLLHPS[166.9984]PEEEK	P42677	40S ribosomal protein S27 OS=Homo sapiens GN=RPS27 PE=1 SV=3	1373.6	14019819	2	0.0911029	0.323058	0.248787	47950000	51780000	55100000	0.0693282
59680000	642700000	824500000	176600000	728000000	1015000000	685900000	576200000	609800000	DLLSDLQDIS[166.9984]DSER	Q9UQ88	Cyclin-dependent kinase 11A OS=Homo sapiens GN=CDK11A PE=1 SV=4	1685.73	14020372	3	0.785062	0.665907	0.0900775	732200000	875200000	902900000	0.109481
251800000	222100000	200000000	170500000	250800000	227200000	178500000	133700000	148400000	DLNES[166.9984]PVK	Q96RL1	BRCA1-A complex subunit RAP80 OS=Homo sapiens GN=UIMC1 PE=1 SV=2	981.427	14019387	2, 3	0.115712	0.190924	0.148742	101300000	99810000	113600000	0.0721454
2.28927e+06	45510000	43430000	10550000	28090000	40490000	47170000	81910000	47810000	DLNFLEDNPS[166.9984]LK	Q9H0K1	Serine/threonine-protein kinase SIK2 OS=Homo sapiens GN=SIK2 PE=1 SV=1	1484.67	14020730	3	0.80156	0.570328	0.337073	26000000	29160000	24650000	0.0870095
16370000	31400000	52430000	32500000	37800000	57280000	45430000	42160000	31480000	DLPTGADELPAPGS[166.9984]PEMER	Q5UE93	Phosphoinositide 3-kinase regulatory subunit 6 OS=Homo sapiens GN=PIK3R6 PE=1 SV=1	2061.882, 2061.8826	14021048	2	0.542305	0.306835	0.183815	37210000	40570000	46290000	0.111006
1.74521e+06	10160000	24720000	3.27368e+06	8555934	25190000	55870000	64050000	19200000	DLS[166.9984]GLDAETLLK	P29350	Tyrosine-protein phosphatase non-receptor type 6 OS=Homo sapiens GN=PTPN6 PE=1 SV=1	1354.65	14018170	3	0.952095	0.926886	0.515071	41550000	35200000	37560000	0.0842361
70110000	69190000	56610000	48140000	52480000	71010000	58530000	65660000	63740000	DLS[166.9984]PQHMVVR	P49590	Probable histidine--tRNA ligase, mitochondrial OS=Homo sapiens GN=HARS2 PE=1 SV=1	1261.57	14017529	2	0.115502	0.212315	0.0588944	45410000	48380000	45530000	0.0362007
105400000	102900000	81350000	108800000	101300000	94280000	83800000	90750000	81400000	DLS[166.9984]SIFR	Q15759	Mitogen-activated protein kinase 11 OS=Homo sapiens GN=MAPK11 PE=1 SV=2	917.412	14017648	2	0.136953	0.0715683	0.0569175	59240000	58320000	77020000	0.162518
0	0	3.83621e+06	86404.4	976968	3271521	17080000	16610000	2.10509e+06	DLSS[166.9984]SPPGPYGQEMYAFR	O43741	5'-AMP-activated protein kinase subunit beta-2 OS=Homo sapiens GN=PRKAB2 PE=1 SV=1	2081.87	14021781	3	1.73205	1.13728	0.713506	42140000	32290000	34510000	0.142281
288800000	275100000	243000000	289900000	206200000	226600000	162300000	264200000	274700000	DLTHS[166.9984]DSESSLHMSDR	Q13586	Stromal interaction molecule 1 OS=Homo sapiens GN=STIM1 PE=1 SV=3	1896.74	14018419	2	0.0874009	0.18117	0.265625	69290000	133700000	105300000	0.314118
179900000	175300000	141100000	175800000	139100000	164200000	130900000	167900000	165000000	DLTHSDS[166.9984]ESSLHMSDR	Q13586	Stromal interaction molecule 1 OS=Homo sapiens GN=STIM1 PE=1 SV=3	1896.74	14024376	3	0.128139	0.117466	0.133092	86680000	97910000	102700000	0.085867
60130000	53800000	38120000	46970000	47470000	46790000	29700000	25790000	33970000	DLVQPDKPAS[166.9984]PK	Q6PJT7	Zinc finger CCCH domain-containing protein 14 OS=Homo sapiens GN=ZC3H14 PE=1 SV=1	1374.66	14017293	2	0.223568	0.00748408	0.137201	24650000	30640000	31710000	0.131207
8.21655e+06	12840000	14500000	15600000	18400000	13770000	17100000	14290000	13750000	DLYPFTVNT[181.014]SNQGSR	Q96BY6	Dedicator of cytokinesis protein 10 OS=Homo sapiens GN=DOCK10 PE=1 SV=3	1778.77	14022715	2	0.274727	0.146444	0.119536	10640000	10840000	15110000	0.207024
2.08244e+06	23990000	83950000	1.20979e+06	28540000	111900000	43170000	42150000	19700000	DMDEPS[166.9984]PVPNVEEVTLPK	Q8TAQ2	SWI/SNF complex subunit SMARCC2 OS=Homo sapiens GN=SMARCC2 PE=1 SV=1	2075.9233, 2075.9248	14017685	2, 3	1.15564	1.22118	0.37895	133000000	188600000	174500000	0.174783
19040000	24390000	20360000	18760000	26880000	25610000	18180000	18130000	17970000	DMQGLS[166.9984]LDAASQPSK	Q96EY5	Multivesicular body subunit 12A OS=Homo sapiens GN=FAM125A PE=1 SV=1	1627.7	14019059	2	0.131073	0.18391	0.00606282	14240000	11220000	17350000	0.214794
1.40642e+06	15960000	22700000	3.89577e+06	16010000	32620000	24780000	29730000	14370000	DMS[166.9984]PLSETEMALGK	P27816	Microtubule-associated protein 4 OS=Homo sapiens GN=MAP4 PE=1 SV=3	1588.66	14019252	3	0.814879	0.823632	0.341466	38490000	41630000	41860000	0.0463057
143600000	280700000	259100000	166000000	203600000	268400000	275400000	209900000	208200000	DNC[160.0307]APESIEFPVSEAR	P05106	Integrin beta-3 OS=Homo sapiens GN=ITGB3 PE=1 SV=2	1820.8093, 1820.8105, 1820.8109, 1820.8115	14016623, 14017500	2, 3	0.323594	0.243567	0.165753	156700000	150600000	186200000	0.115736
89250000	70190000	72670000	107300000	68950000	34240000	63560000	96030000	85270000	DNC[160.0307]C[160.0307]ILDER	P02679	Fibrinogen gamma chain OS=Homo sapiens GN=FGG PE=1 SV=3	1194.49	14019355	2	0.133939	0.520858	0.202645	44520000	43200000	54300000	0.128085
43260000	27430000	24010000	22960000	40990000	15680000	58190000	20370000	39180000	DNC[160.0307]PNLPNSGQEDYDK	P07996	Thrombospondin-1 OS=Homo sapiens GN=THBS1 PE=1 SV=2	1865.7583, 1865.7594	14027932	2	0.325346	0.490893	0.481827	19920000	23160000	21670000	0.0751384
6.76302e+06	3.73685e+06	4783961	41310000	1695544	6225862	2.01323e+06	1.89248e+06	9769976	DNC[160.0307]QYVYNVDQR	P07996	Thrombospondin-1 OS=Homo sapiens GN=THBS1 PE=1 SV=2	1573.6682, 1573.6692	14023623	3	0.301655	1.32125	0.99014	25080000	37570000	45180000	0.28234
68470000	108500000	115800000	155500000	95070000	74970000	72880000	100700000	94310000	DNDDDQS[166.9984]DKGTYTIELENPNSEEVEAR	Q5SW79	Centrosomal protein of 170 kDa OS=Homo sapiens GN=CEP170 PE=1 SV=1	3163.29	14016425	2	0.261107	0.38626	0.163184	59400000	56850000	59100000	0.0238449
633900000	597700000	529300000	542100000	490900000	520000000	457100000	552100000	484400000	DNEESEQPPVPGT[181.014]PTLR	O15439	Multidrug resistance-associated protein 4 OS=Homo sapiens GN=ABCC4 PE=1 SV=3	1945.85	14017943	2	0.0904985	0.0496065	0.0982407	383600000	360800000	403600000	0.0559632
482436	196789	316388	189948	415663	0	408109	1.30001e+06	3398.68	DNGNGTYSC[160.0307]SYVPR	P21333	Filamin-A OS=Homo sapiens GN=FLNA PE=1 SV=4	1589.66	14023884	3	0.432251	1.0308	1.1628	44880000	30270000	31080000	0.231891
1.00809e+06	12230000	29110000	10850000	26580000	27940000	39140000	35780000	14870000	DNLGEVPLT[181.014]PTEEASLPLAVTK	Q6ZNJ1	Neurobeachin-like protein 2 OS=Homo sapiens GN=NBEAL2 PE=1 SV=2	2374.1802, 2374.181	14020057	3	1.00209	0.43592	0.439362	48740000	60290000	53140000	0.107837
45950000	163200000	212100000	121300000	205000000	197700000	314000000	287500000	229100000	DNLTLWTSDSAGEEC[160.0307]DAAEGAEN	P27348	14-3-3 protein theta OS=Homo sapiens GN=YWHAQ PE=1 SV=1	2454.9854, 2454.9866, 2454.987	14017723	2, 3	0.60809	0.265424	0.156889	192100000	182300000	183400000	0.0288745
7.92611e+06	16380000	22700000	8995549	18130000	39600000	21790000	37310000	24840000	DNNMAPYYEALC[160.0307]K	Q15008	26S proteasome non-ATPase regulatory subunit 6 OS=Homo sapiens GN=PSMD6 PE=1 SV=1	1588.68	14028001	3	0.473082	0.706375	0.293877	46700000	44700000	48870000	0.0446049
2475908	3.89311e+06	10380000	3.66637e+06	2.72397e+06	9758414	18730000	13090000	5.30585e+06	DNPFSLGES[166.9984]FGSR	Q8N6H7	ADP-ribosylation factor GTPase-activating protein 2 OS=Homo sapiens GN=ARFGAP2 PE=1 SV=1	1492.61	14020591	3, 4	0.754847	0.70937	0.544679	159200000	157700000	158600000	0.0047633
61450000	63290000	43750000	36240000	87970000	57790000	66160000	12490000	33090000	DNPGVVTC[160.0307]LDEAR	P22314	Ubiquitin-like modifier-activating enzyme 1 OS=Homo sapiens GN=UBA1 PE=1 SV=3	1445.67	14022843	2	0.19211	0.428319	0.726921	11160000	17680000	14340000	0.226516
291600000	328700000	254900000	347200000	365800000	269800000	316000000	281100000	256400000	DNPS[166.9984]PEPQLDDIK	Q96JC9	ELL-associated factor 1 OS=Homo sapiens GN=EAF1 PE=1 SV=1	1547.66	14017289	2, 3	0.126486	0.155412	0.105255	230700000	229600000	261600000	0.0754924
45299	126442	2.1122e+06	288782	208932	1.10563e+06	4705312	1.58256e+06	425776	DNPTEDVEYQC[160.0307]VADNC[160.0307]HSHAK	P16284	Platelet endothelial cell adhesion molecule OS=Homo sapiens GN=PECAM1 PE=1 SV=1	2489.0076, 2489.0095	14026938	3	1.53761	0.928558	0.989217	107900000	153000000	75560000	0.3468
23170000	22300000	34950000	25540000	17560000	22360000	17440000	37460000	21990000	DNS[166.9984]PEPNDPEEPQEVSSTPSDK	Q9HB58	Sp110 nuclear body protein OS=Homo sapiens GN=SP110 PE=1 SV=5	2477.98	14021975	3	0.263581	0.184111	0.409467	99460000	93470000	115100000	0.108769
6248579	2774002	7434391	2.77816e+06	2.29327e+06	14510000	31840000	21700000	3.66939e+06	DNS[166.9984]PEPNDPEEPQEVSSTPSDKK	Q9HB58	Sp110 nuclear body protein OS=Homo sapiens GN=SP110 PE=1 SV=5	2606.08	14018734	4	0.441525	1.05982	0.748214	324800000	357700000	377300000	0.0750971
80750000	79510000	57080000	69970000	65290000	51300000	57260000	61000000	58010000	DNS[166.9984]PPPAFKPEPPK	Q9UDY2	Tight junction protein ZO-2 OS=Homo sapiens GN=TJP2 PE=1 SV=2	1600.74	14016946	2	0.183892	0.15621	0.0336752	35360000	39590000	37200000	0.0567352
643200000	535500000	479500000	493500000	564300000	548400000	485900000	327400000	431300000	DNTFFRES[166.9984]PVGR	Q8NEY8	Periphilin-1 OS=Homo sapiens GN=PPHLN1 PE=1 SV=2	1504.66	14019594	2	0.150524	0.069382	0.194081	305900000	332000000	327200000	0.0431834
39700000	69390000	63160000	37320000	66960000	69490000	62350000	91940000	60340000	DNTRPGANS[166.9984]PEMWSEAIK	Q92499	ATP-dependent RNA helicase DDX1 OS=Homo sapiens GN=DDX1 PE=1 SV=2	2082.89	14019070	3	0.272675	0.308818	0.247299	61180000	67460000	68590000	0.0607232
15220000	53790000	44870000	40860000	45880000	47750000	78300000	91490000	51380000	DPAGC[160.0307]LNEGMAPPT[181.014]PPKNPEEEQK	O60229	Kalirin OS=Homo sapiens GN=KALRN PE=1 SV=2	2686.15	14016941	2	0.531932	0.0794778	0.277292	76570000	69150000	68500000	0.0627865
0	1.65682e+06	6.71237e+06	263775	2.74947e+06	8871165	8609701	10900000	2.6886e+06	DPDDHTVC[160.0307]HLLFANQTEK	P00387	null	2139.98	14021126	3	1.2534	1.11823	0.572662	22510000	19920000	18220000	0.106859
28570000	68970000	43560000	47560000	53680000	61830000	60560000	75120000	30400000	DPGMTGS[166.9984]SGDIFESSSLR	O43182	Rho GTPase-activating protein 6 OS=Homo sapiens GN=ARHGAP6 PE=1 SV=3	1922.7833, 1922.7842	14018200	2	0.434218	0.131705	0.412012	31590000	35730000	37130000	0.0827396
4.69254e+06	3.324e+06	19280000	217600000	157278	46570.7	4.80544e+06	210600000	108400000	DPGVSES[166.9984]PPPGR	Q14005	Pro-interleukin-16 OS=Homo sapiens GN=IL16 PE=1 SV=4	1274.5394, 1274.5398	14020467	3	0.971953	1.72962	0.953332	90270000	99200000	90950000	0.0531818
253700000	181600000	96930000	66280000	139600000	134700000	126900000	25320000	62990000	DPSAS[166.9984]PGDAGEQAIR	P18206	Vinculin OS=Homo sapiens GN=VCL PE=1 SV=4	1550.65	14018594	2	0.442303	0.361061	0.715837	22610000	31180000	28730000	0.160471
50920000	66770000	71010000	63270000	58010000	57790000	64430000	49420000	53190000	DPSLPAASSSSSS[166.9984]SK	Q01831	DNA repair protein complementing XP-C cells OS=Homo sapiens GN=XPC PE=1 SV=4	1487.62	14019948	3	0.168352	0.0519739	0.140242	31610000	65320000	63510000	0.354555
26940000	29640000	19980000	24960000	33340000	26010000	31280000	9262555	11350000	DPSLPAASSSSSSS[166.9984]K	Q01831	DNA repair protein complementing XP-C cells OS=Homo sapiens GN=XPC PE=1 SV=4	1487.62	14022495	2	0.195302	0.16245	0.702649	12060000	12590000	13110000	0.0417114
141900000	135800000	136100000	144400000	143900000	129400000	126400000	138700000	98020000	DQGHS[166.9984]PQTSFDSDR	Q9Y2L6	FERM domain-containing protein 4B OS=Homo sapiens GN=FRMD4B PE=1 SV=4	1656.63	14019280	3	0.0249288	0.0611893	0.172364	90980000	91010000	95050000	0.0253523
150300000	331900000	769600000	268200000	615200000	747000000	1124000000	1278000000	584700000	DQPDGSSLS[166.9984]PAQS[166.9984]PSQSQPPAASSLREPGLESK	Q6WCQ1	Myosin phosphatase Rho-interacting protein OS=Homo sapiens GN=MPRIP PE=1 SV=3	3495.52	14016999	2, 3	0.762949	0.455095	0.365678	1287000000	1702000000	1098000000	0.226792
273300000	433900000	308400000	409800000	366900000	236800000	474000000	404600000	341400000	DQQPS[166.9984]GS[166.9984]EGEDDDAEAALKK	Q9NXG2	THUMP domain-containing protein 1 OS=Homo sapiens GN=THUMPD1 PE=1 SV=2	2249.8447, 2249.8467	14020698	3	0.249411	0.266665	0.163092	203600000	218600000	259100000	0.126419
662000000	623300000	466300000	615600000	543600000	502000000	399500000	471900000	598600000	DQQPS[166.9984]GSEGEDDDAEAALK	Q9NXG2	THUMP domain-containing protein 1 OS=Homo sapiens GN=THUMPD1 PE=1 SV=2	2041.78	14021088	2	0.177503	0.103794	0.205666	170100000	334300000	321000000	0.331491
20290000	36060000	57610000	44300000	36790000	54120000	57810000	52710000	30770000	DQQPS[166.9984]GSEGEDDDAEAALKK	Q9NXG2	THUMP domain-containing protein 1 OS=Homo sapiens GN=THUMPD1 PE=1 SV=2	2169.88	14019080	2	0.493185	0.192825	0.305062	48010000	43600000	54760000	0.115203
36000000	55970000	46750000	59900000	35250000	45400000	41720000	45520000	41800000	DQQPSGS[166.9984]EGEDDDAEAALK	Q9NXG2	THUMP domain-containing protein 1 OS=Homo sapiens GN=THUMPD1 PE=1 SV=2	2041.78	14021876	3	0.21615	0.264436	0.0504775	35060000	39570000	34630000	0.0751356
177700000	112900000	44730000	47180000	90400000	102400000	57240000	12030000	32230000	DQRPSS[166.9984]PIR	Q5T200	Zinc finger CCCH domain-containing protein 13 OS=Homo sapiens GN=ZC3H13 PE=1 SV=1	1135.52	14017853	2	0.594866	0.363076	0.669387	22730000	24260000	21910000	0.0519336
18200000	147200000	132100000	81500000	69720000	110600000	159200000	145600000	118800000	DRFS[166.9984]AEDEALSNIAR	Q9Y608	Leucine-rich repeat flightless-interacting protein 2 OS=Homo sapiens GN=LRRFIP2 PE=1 SV=1	1773.78	14020471	3	0.711171	0.241112	0.145583	85220000	84230000	95490000	0.0705993
35480000	29930000	45750000	98300000	14680000	4192480	12420000	63620000	65970000	DRGLDS[166.9984]GAET[181.014]EEEK	P78559	Microtubule-associated protein 1A OS=Homo sapiens GN=MAP1A PE=1 SV=6	1695.61	14020207	2	0.21662	1.32043	0.639283	23970000	35090000	33350000	0.194182
299000000	229600000	87020000	125900000	38260000	40760000	92730000	13390000	61340000	DRIC[160.0307]S[166.9984]DEEEDEEK	Q9NPG3	Ubinuclein-1 OS=Homo sapiens GN=UBN1 PE=1 SV=2	1733.6173, 1733.619	14018230	2, 3	0.526663	0.730426	0.715819	86560000	97830000	97100000	0.0672128
49130000	24020000	27830000	36190000	33330000	22470000	17540000	27640000	28550000	DRNS[166.9984]WGGFSEK	Q8WXF7	Atlastin-1 OS=Homo sapiens GN=ATL1 PE=1 SV=1	1362.5454, 1362.5463	14026153	2	0.402025	0.236057	0.248646	15420000	16920000	18560000	0.092565
1299000000	1391000000	1136000000	1261000000	1201000000	976400000	994200000	869600000	1057000000	DRPVSQPSLVGS[166.9984]K	Q9H4A3	Serine/threonine-protein kinase WNK1 OS=Homo sapiens GN=WNK1 PE=1 SV=2	1449.71	14020173	2, 3	0.101257	0.130895	0.0979696	685000000	683400000	730100000	0.037902
932272	6975105	16810000	2.30547e+06	10220000	18090000	47260000	38360000	16400000	DRSSTTS[166.9984]TWELLDQR	Q9HA77	Probable cysteine--tRNA ligase, mitochondrial OS=Homo sapiens GN=CARS2 PE=1 SV=1	1874.83	14020044	4	0.972674	0.773362	0.467082	78850000	77690000	72150000	0.0469719
408400000	275200000	256000000	348400000	318100000	206000000	212100000	230200000	370200000	DRT[181.014]PPLLYR	Q96T37	Putative RNA-binding protein 15 OS=Homo sapiens GN=RBM15 PE=1 SV=2	1210.5967, 1210.5968	14026072	2	0.265015	0.257926	0.31949	301200000	249300000	342900000	0.157463
578765	628167	2.77515e+06	927.076	619321	1642263	10650000	6000828	2.44623e+06	DS[166.9984]AAKEPPAPR	O75628	GTP-binding protein REM 1 OS=Homo sapiens GN=REM1 PE=1 SV=2	1218.55	14026017	3, 4	0.944781	1.09914	0.646283	89700000	84080000	59740000	0.204586
200874	0	12310000	1.54679e+06	0	1.90924e+06	10000000	49920000	9698523	DS[166.9984]EAQRLPDSFK	P27105	null	1472.6401, 1472.6406	14019231	3	1.69051	0.880198	0.996948	67650000	59370000	64690000	0.0656567
219700000	256300000	320000000	228900000	266000000	312000000	272300000	320000000	262400000	DS[166.9984]GS[166.9984]DGHSVSSRDSAAPSPIPGADNLSADPVVSPPTSIPFK	Q5T1M5	FK506-binding protein 15 OS=Homo sapiens GN=FKBP15 PE=1 SV=2	4178.86	14016453	3	0.191293	0.154775	0.108101	229800000	263900000	314900000	0.1589
105300000	230700000	158900000	224100000	248700000	202000000	168800000	136800000	143700000	DS[166.9984]HS[166.9984]SEEDEASSQTDLSQTISK	Q5JTV8	Torsin-1A-interacting protein 1 OS=Homo sapiens GN=TOR1AIP1 PE=1 SV=2	2540.95	14018857	3	0.381409	0.103858	0.112445	186100000	238100000	235000000	0.132745
18910000	45180000	43970000	37600000	60310000	44430000	55060000	30120000	31640000	DS[166.9984]HSSEEDEASSQTDLSQTISK	Q5JTV8	Torsin-1A-interacting protein 1 OS=Homo sapiens GN=TOR1AIP1 PE=1 SV=2	2460.99	14017645	3	0.411717	0.245574	0.35904	52110000	53160000	58510000	0.0628707
79180000	101000000	67510000	187400000	123200000	84660000	76670000	62720000	72080000	DS[166.9984]IPQVLLPEEEK	Q15052	Rho guanine nucleotide exchange factor 6 OS=Homo sapiens GN=ARHGEF6 PE=1 SV=2	1576.75	14022058	2	0.205895	0.393928	0.10086	56320000	55540000	55160000	0.0106224
195300000	215400000	159300000	115300000	179800000	210400000	187000000	107300000	125200000	DS[166.9984]KTSQK	Q9H8H2	Probable ATP-dependent RNA helicase DDX31 OS=Homo sapiens GN=DDX31 PE=1 SV=2	873.374	14021436	3	0.149595	0.28811	0.299046	113100000	123400000	114200000	0.048383
3.55648e+06	6751595	6841960	6.34461e+06	10090000	8273350	7.77959e+06	6164577	3.11351e+06	DS[166.9984]QDASAEQSDHDDEVASLASASGGFGTK	Q6P2E9	Enhancer of mRNA-decapping protein 4 OS=Homo sapiens GN=EDC4 PE=1 SV=1	2962.19	14022768	2	0.327346	0.227414	0.416748	4.90279e+06	4.26899e+06	7168750	0.27989
8732532	8859991	10410000	9515317	9715318	10840000	13170000	15780000	8438727	DS[166.9984]SVPGS[166.9984]PSSIVAK	Q08495	Dematin OS=Homo sapiens GN=EPB49 PE=1 SV=3	1490.62	14020963	2	0.100048	0.071243	0.298595	8559941	7702667	8659534	0.0633244
10830000	14480000	72900000	4.90595e+06	12960000	22040000	53900000	40040000	9573821	DS[166.9984]YVGDEAQSK	P60709	Actin, cytoplasmic 1 OS=Homo sapiens GN=ACTB PE=1 SV=1	1278.49	14017305	4	1.06395	0.644426	0.657176	2063000000	2013000000	1309000000	0.234891
159400000	159900000	121000000	132000000	118600000	90930000	90800000	127200000	91620000	DSC[160.0307]IS[166.9984]PSEPETK	Q8TDB6	E3 ubiquitin-protein ligase DTX3L OS=Homo sapiens GN=DTX3L PE=1 SV=1	1429.55	14018162	2	0.152051	0.183973	0.201371	62500000	71110000	62750000	0.0748688
198497	2.38995e+06	7827375	241392	561291	3.64414e+06	9849457	1.73265e+06	1.96954e+06	DSDQVAQS[166.9984]DGEES[166.9984]PAAEEQLLGEHIK	O94979	Protein transport protein Sec31A OS=Homo sapiens GN=SEC31A PE=1 SV=3	2942.2	14021949	3	1.13131	1.26768	1.02262	83690000	145700000	101600000	0.289255
0	445956	1.05871e+06	274880	1.13758e+06	3303070	1.41033e+06	1.69736e+06	0	DSDQVAQS[166.9984]DGEESPAAEEQLLGEHIK	O94979	Protein transport protein Sec31A OS=Homo sapiens GN=SEC31A PE=1 SV=3	2862.23	14021213	3	1.05979	0.992532	0.877037	27690000	22340000	21010000	0.149318
0	1098531	2.83574e+06	1.01446e+06	3.04214e+06	1.61834e+06	4.03069e+06	1.43112e+06	257901	DSDQVAQSDGEES[166.9984]PAAEEQLLGEHIK	O94979	Protein transport protein Sec31A OS=Homo sapiens GN=SEC31A PE=1 SV=3	2862.23	14024788	2	1.09027	0.550369	1.01271	6.84599e+06	4914604	4016143	0.274962
3739.39	322593	408572	877395	1.25346e+06	1.69776e+06	2363107	4873709	692846	DSDYVYPSLES[166.9984]DEDNPIFK	O75151	Lysine-specific demethylase PHF2 OS=Homo sapiens GN=PHF2 PE=1 SV=4	2312.9502, 2312.9521	14026321	3	0.870674	0.321777	0.796173	17510000	22680000	18070000	0.146091
213100000	154100000	129900000	165400000	154300000	149500000	130400000	177100000	135500000	DSENLAS[166.9984]PSEYPENGER	P52948	Nuclear pore complex protein Nup98-Nup96 OS=Homo sapiens GN=NUP98 PE=1 SV=4	1973.77	14017077	2	0.258273	0.0521443	0.17348	83150000	83210000	99000000	0.10326
0	0	955157	0	46010	0	516701	362495	3.169	DSEPAADGPAASEDPSATESDLPNPHVGEVSVLSSGS[166.9984]PR	O14686	Histone-lysine N-methyltransferase MLL2 OS=Homo sapiens GN=MLL2 PE=1 SV=2	3911.71	14025845	3	1.73205	1.73205	0.905097	18380000	16720000	8730884	0.353102
239463	749779	2757876	1.2714e+06	205064	2.2541e+06	2.50938e+06	2.08116e+06	525271	DSGC[160.0307]YISSGNS[166.9984]DNGKEDLESENLSDMVHK	Q9NSI8	SAM domain-containing protein SAMSN-1 OS=Homo sapiens GN=SAMSN1 PE=1 SV=1	3267.31	14024101	2, 3	1.06592	0.824113	0.612278	39430000	33230000	24370000	0.234022
0	1.71845e+06	2.57876e+06	1.04897e+06	2.43579e+06	2.83191e+06	15750000	1.48983e+06	4.15824e+06	DSGHGSTSVDSEGFSIPDTGSHC[160.0307]SSEYAASS[166.9984]PGDR	P54278	Mismatch repair endonuclease PMS2 OS=Homo sapiens GN=PMS2 PE=1 SV=2	3623.42	14019207	2	0.916614	0.444642	1.06287	101200000	61930000	61580000	0.304049
642900000	445300000	456900000	471800000	408700000	584800000	342500000	326200000	468200000	DSGPYSC[160.0307]SVNVQDK	Q96AP7	Endothelial cell-selective adhesion molecule OS=Homo sapiens GN=ESAM PE=1 SV=1	1555.67	14022952	2	0.215302	0.182667	0.205049	99880000	169300000	192300000	0.312779
131100000	123500000	118100000	132100000	111700000	93020000	95570000	45520000	101500000	DSGRGDS[166.9984]VSDSGSDALR	Q53EL6	Programmed cell death protein 4 OS=Homo sapiens GN=PDCD4 PE=1 SV=2	1760.71	14017913	2	0.05257	0.174096	0.38029	55990000	63700000	59540000	0.0645933
7.47764e+06	3.4488e+06	2.09386e+06	4.34384e+06	1.90261e+06	280396	847157	6.90718e+06	1.70959e+06	DSGS[166.9984]ISLQETR	Q9H2G2	STE20-like serine/threonine-protein kinase OS=Homo sapiens GN=SLK PE=1 SV=1	1272.55	14023570	4	0.645233	0.940162	1.03919	32330000	54170000	63160000	0.317821
184600000	220600000	166200000	191500000	191300000	211400000	170500000	200400000	197200000	DSGS[166.9984]QEVLSELR	Q9BVJ6	U3 small nucleolar RNA-associated protein 14 homolog A OS=Homo sapiens GN=UTP14A PE=1 SV=1	1399.61	14017384	2	0.145277	0.0583008	0.0866951	91660000	104900000	125800000	0.160187
53714.8	641522	2.08215e+06	68500.3	235115	773170	0	177950	133793	DSGSDQDLDGAGVRAS[166.9984]DLEDEESAAR	Q86VM9	Zinc finger CCCH domain-containing protein 18 OS=Homo sapiens GN=ZC3H18 PE=1 SV=2	2745.11	14023744	3	1.12732	1.02608	0.891708	90350000	72220000	33880000	0.440287
375735	2.48478e+06	8176981	650278	5.73419e+06	10460000	10710000	12820000	3.71075e+06	DSGSDTASAIIPSTTPS[166.9984]VDSDDESVVK	Q6WKZ4	Rab11 family-interacting protein 1 OS=Homo sapiens GN=RAB11FIP1 PE=1 SV=2	2760.2	14022319	3	1.09684	0.87375	0.525129	31760000	32540000	26690000	0.104727
642800000	562600000	495600000	463300000	504900000	495600000	327300000	337500000	333900000	DSGTYEQPS[166.9984]PLIHDR	Q5VY43	Platelet endothelial aggregation receptor 1 OS=Homo sapiens GN=PEAR1 PE=1 SV=1	1794.77	14018128	2	0.12998	0.0447479	0.0155392	226400000	232400000	238900000	0.0268812
29470000	48450000	19560000	20790000	69400000	19420000	38480000	3354206	11250000	DSHS[166.9984]S[166.9984]EEDEASSQTDLSQTISK	Q5JTV8	Torsin-1A-interacting protein 1 OS=Homo sapiens GN=TOR1AIP1 PE=1 SV=2	2540.95	14019470	2	0.451797	0.779182	1.04146	7.36813e+06	7083332	10110000	0.204138
379600000	718500000	790600000	659500000	613600000	852600000	827600000	952900000	750100000	DSHSS[166.9984]EEDEASSQTDLSQTISK	Q5JTV8	Torsin-1A-interacting protein 1 OS=Homo sapiens GN=TOR1AIP1 PE=1 SV=2	2460.99	14016767	2, 3	0.348587	0.178995	0.121317	580200000	662500000	705300000	0.0979171
210796	1773.94	548050	0	28957.5	0	351955	524435	579128	DSHSSEEDEASS[166.9984]QTDLSQTISK	Q5JTV8	Torsin-1A-interacting protein 1 OS=Homo sapiens GN=TOR1AIP1 PE=1 SV=2	2460.99	14027235	3	1.08715	1.73205	0.244381	36120000	32200000	25430000	0.173054
416100000	359300000	310100000	243700000	367000000	248800000	176000000	142900000	212800000	DSLITPHVS[166.9984]R	P49792	E3 SUMO-protein ligase RanBP2 OS=Homo sapiens GN=RANBP2 PE=1 SV=2	1204.57	14023850	2, 3	0.146602	0.243496	0.19729	101100000	114500000	105900000	0.0633519
65390000	61250000	38260000	93270000	88860000	24280000	56860000	33070000	47270000	DSLS[166.9984]DDGVDLK	P07948	Tyrosine-protein kinase Lyn OS=Homo sapiens GN=LYN PE=1 SV=3	1243.5067, 1243.5073	14024086	2	0.265902	0.561329	0.261717	23450000	31810000	30940000	0.159958
172800000	192900000	148900000	236600000	226500000	137400000	143400000	131400000	144500000	DSPC[160.0307]QLEALK	P13489	Ribonuclease inhibitor OS=Homo sapiens GN=RNH1 PE=1 SV=2	1160.56	14017600	2	0.128414	0.272731	0.0519909	105100000	113400000	117100000	0.0549331
52180000	74980000	68740000	46200000	67270000	82100000	60820000	50900000	62850000	DSPS[166.9984]VWAAVPGK	P07737	Profilin-1 OS=Homo sapiens GN=PFN1 PE=1 SV=2	1293.59	14024203	2	0.180442	0.276732	0.109888	35610000	42360000	46720000	0.134678
80100000	89340000	56070000	154400000	124900000	41850000	75720000	37960000	52900000	DSQIC[160.0307]ELK	P55145	null	992.471	14019186	2	0.228471	0.545162	0.342476	51820000	49470000	52330000	0.0297903
8.33067e+06	49700000	84770000	8411058	42680000	90600000	92650000	67730000	38520000	DSS[166.9984]TC[160.0307]PGDYVLSVSENSR	P46109	Crk-like protein OS=Homo sapiens GN=CRKL PE=1 SV=1	2052.82	14024505	4	0.803839	0.874077	0.408647	130200000	87350000	121200000	0.200095
74460000	125300000	91080000	247700000	115300000	67450000	94390000	100100000	104000000	DSSEATGWEEPS[166.9984]PPSIR	Q9HCJ0	Trinucleotide repeat-containing gene 6C protein OS=Homo sapiens GN=TNRC6C PE=1 SV=3	1924.79	14023736	2	0.267392	0.650748	0.0485778	61060000	58260000	70810000	0.103949
117300000	95370000	62680000	47370000	103100000	87980000	81740000	54200000	42230000	DSSFTEVPRS[166.9984]PK	O95425	Supervillin OS=Homo sapiens GN=SVIL PE=1 SV=2	1429.63	14025701	2	0.299467	0.362594	0.341133	19450000	22620000	20650000	0.076555
124000000	43390000	42450000	130500000	43380000	41620000	74500000	23320000	40020000	DSSQSPSQVDQFC[160.0307]K	Q13637	Ras-related protein Rab-32 OS=Homo sapiens GN=RAB32 PE=1 SV=3	1612.69	14027953	2, 3	0.66928	0.707394	0.568042	22390000	27830000	29610000	0.141354
0	302140	993315	288001	1123.69	597176	0	1.089e+06	94350.2	DSSS[166.9984]QENMVEDC[160.0307]LYETVK	Q9NWQ8	Phosphoprotein associated with glycosphingolipid-enriched microdomains 1 OS=Homo sapiens GN=PAG1 PE=1 SV=2	2213.8604, 2213.8635	14026001	3	1.17919	1.00901	1.52959	17440000	8360278	10590000	0.390082
2.07147e+06	6.81163e+06	17710000	3.28775e+06	17420000	14490000	16150000	17350000	11600000	DSSSQENMVEDC[160.0307]LYET[181.014]VK	Q9NWQ8	Phosphoprotein associated with glycosphingolipid-enriched microdomains 1 OS=Homo sapiens GN=PAG1 PE=1 SV=2	2213.86	14028544	2	0.904611	0.635728	0.201771	27060000	20020000	26730000	0.16147
13380000	13140000	12940000	16690000	17160000	8482987	17800000	11420000	16460000	DSST[181.014]C[160.0307]PGDYVLSVSENSR	P46109	Crk-like protein OS=Homo sapiens GN=CRKL PE=1 SV=1	2052.82	14027463	2	0.0167488	0.345806	0.220932	10320000	6.61244e+06	10240000	0.233822
51680000	46310000	43160000	39080000	45440000	48230000	40060000	41430000	44520000	DSYVGDEAQS[166.9984]K	P60709	Actin, cytoplasmic 1 OS=Homo sapiens GN=ACTB PE=1 SV=1	1278.49	14017731	2	0.0915608	0.105981	0.0543911	22190000	22230000	24610000	0.0602253
19080000	63530000	128800000	32700000	100400000	111800000	66260000	95360000	65530000	DTDMDGVGDQC[160.0307]DNC[160.0307]PLEHNPDQLDS[166.9984]DSDR	P07996	Thrombospondin-1 OS=Homo sapiens GN=THBS1 PE=1 SV=2	3400.23	14016690	2	0.783145	0.523795	0.224726	151800000	135300000	157500000	0.0777971
16930000	86260000	106700000	43700000	76960000	114000000	120800000	180300000	116100000	DTDMDGVGDQC[160.0307]DNC[160.0307]PLEHNPDQLDSDSDR	P07996	Thrombospondin-1 OS=Homo sapiens GN=THBS1 PE=1 SV=2	3320.2622, 3320.2632, 3320.2668	14020730	4	0.672517	0.44959	0.257332	92990000	93760000	96940000	0.0221434
1971000000	2196000000	1824000000	1658000000	1955000000	1783000000	2208000000	484900000	1214000000	DTFEHDPSES[166.9984]IDEFNK	Q9NYF8	Bcl-2-associated transcription factor 1 OS=Homo sapiens GN=BCLAF1 PE=1 SV=2	1989.77	14016420	2, 3	0.0938197	0.082905	0.664161	993600000	1254000000	1183000000	0.117715
1.61339e+06	5005836	10970000	722848	3.45775e+06	11900000	18760000	12920000	4.97006e+06	DTFWKGT[181.014]TR	Q13418	null	1191.52	14023605	3	0.807911	1.08697	0.566587	40320000	29300000	37690000	0.160901
2.22922e+06	58290000	233500000	15250000	110700000	210900000	158100000	226200000	105400000	DTGSEVPSGSGHGPC[160.0307]T[181.014]PPPAPANFEDVAPT[181.014]GSGEPGATRESPK	O15047	Histone-lysine N-methyltransferase SETD1A OS=Homo sapiens GN=SETD1A PE=1 SV=3	4361.83	14017272	2, 3	1.23096	0.871319	0.371023	442800000	401200000	381600000	0.0764983
0	1723895	12360000	0	765554	16200000	14440000	13470000	6.27198e+06	DTPASVDS[166.9984]IPLEWDHDYDLSR	Q8NF91	Nesprin-1 OS=Homo sapiens GN=SYNE1 PE=1 SV=4	2511.07	14019803	3	1.42591	1.61623	0.39163	38960000	38650000	33390000	0.0845998
46600000	50170000	29210000	55750000	62540000	35270000	42910000	36840000	39910000	DTPTSAGPNS[166.9984]FNK	Q8WW12	PEST proteolytic signal-containing nuclear protein OS=Homo sapiens GN=PCNP PE=1 SV=2	1415.58	14019691	2	0.267035	0.277341	0.0760923	29780000	27960000	35200000	0.121569
1046460	3.04097e+06	2.07136e+06	5.62534e+06	5599574	3.88938e+06	8592258	5521082	4.49161e+06	DTSDVEPTAPMEEPTVVEES[166.9984]QGTPEEESPAK	Q5JVS0	Intracellular hyaluronan-binding protein 4 OS=Homo sapiens GN=HABP4 PE=1 SV=1	3395.42	14029088	2	0.485834	0.197476	0.343998	4.65019e+06	5590180	6.12779e+06	0.137073
1.988e+06	3636419	14520000	1.29841e+06	6.69586e+06	18960000	62040000	25470000	5.57346e+06	DTSENADGQS[166.9984]DENKDDYTIPDEYR	P43243	Matrin-3 OS=Homo sapiens GN=MATR3 PE=1 SV=2	2857.09	14026700	3	1.01411	1.00732	0.923062	76270000	60230000	50310000	0.210369
1985000000	1533000000	1337000000	1580000000	1340000000	1121000000	1219000000	1370000000	1469000000	DTSPDKGELVS[166.9984]DEEEDT	Q9UPU7	TBC1 domain family member 2B OS=Homo sapiens GN=TBC1D2B PE=1 SV=2	1945.74	14024089	2	0.205348	0.170438	0.093074	682700000	783900000	761900000	0.0716528
596400000	745300000	779700000	1305000000	761600000	510900000	488400000	496200000	605900000	DTTSDKDDSLGSQQTNEQC[160.0307]AQK	P23497	Nuclear autoantigen Sp-100 OS=Homo sapiens GN=SP100 PE=1 SV=3	2456.05	14016425	3	0.137779	0.472482	0.123929	464500000	461300000	560100000	0.113348
97970000	62670000	60280000	73970000	72820000	94930000	47880000	44470000	66950000	DTYSDRSGS[166.9984]S[166.9984]SPDSEITELK	P17812	CTP synthase 1 OS=Homo sapiens GN=CTPS1 PE=1 SV=2	2333.9	14023614	2	0.286587	0.154475	0.228155	22990000	30800000	32400000	0.175251
92130000	65070000	56560000	69130000	67060000	51290000	51160000	99030000	66000000	DVDVSEDS[166.9984]PPPLPER	Q05209	Tyrosine-protein phosphatase non-receptor type 12 OS=Homo sapiens GN=PTPN12 PE=1 SV=3	1731.75	14022240	2	0.260671	0.156135	0.340037	30500000	37390000	43450000	0.174585
157700000	217200000	174600000	188100000	173800000	134600000	163500000	170300000	165200000	DVEDMELS[166.9984]DVEDDGSK	Q5VT52	Regulation of nuclear pre-mRNA domain-containing protein 2 OS=Homo sapiens GN=RPRD2 PE=1 SV=1	1862.69	14017323	2, 3	0.167395	0.167365	0.0212755	137400000	117200000	127100000	0.0793869
678800000	661100000	503500000	643500000	646100000	571200000	479500000	631300000	605000000	DVES[166.9984]PSWR	O00159	Unconventional myosin-Ic OS=Homo sapiens GN=MYO1C PE=1 SV=4	1055.42	14016872	2	0.157057	0.0685397	0.141839	271600000	362300000	355200000	0.152991
51200000	157800000	193200000	113700000	196600000	158000000	214500000	135200000	174400000	DVLDIEQFS[166.9984]TVK	P34947	G protein-coupled receptor kinase 5 OS=Homo sapiens GN=GRK5 PE=1 SV=1	1473.69	14016653	4	0.551332	0.265744	0.226965	176500000	135100000	175200000	0.145045
1.19926e+06	30708.7	7656993	2.4188e+06	4.11762e+06	5703252	13910000	7.34073e+06	5385420	DVNAAIAT[181.014]IK	Q71U36	Tubulin alpha-1A chain OS=Homo sapiens GN=TUBA1A PE=1 SV=1	1095.54	14023078	2	1.38657	0.402597	0.50295	17190000	14280000	14300000	0.109745
146000000	103300000	66220000	33260000	108500000	109100000	80330000	22430000	41300000	DVNSSS[166.9984]PVMLAFK	Q99598	Translin-associated protein X OS=Homo sapiens GN=TSNAX PE=1 SV=1	1474.66	14019379	2	0.379592	0.521575	0.614935	19420000	15440000	16340000	0.122293
54300000	99640000	50850000	133600000	105700000	37910000	51840000	49800000	50120000	DVT[181.014]PPPETEVVLIK	P27816	Microtubule-associated protein 4 OS=Homo sapiens GN=MAP4 PE=1 SV=3	1616.817, 1616.8171	14024309	2	0.398863	0.53257	0.0216885	34940000	33010000	41650000	0.124134
326000000	294700000	301400000	283000000	296800000	198800000	173800000	237200000	320600000	DVTEES[166.9984]VTEDDK	Q8TAD7	Overexpressed in colon carcinoma 1 protein OS=Homo sapiens GN=OCC1 PE=1 SV=2	1446.55	14024760	2	0.05362	0.204395	0.301914	169000000	174600000	171500000	0.0163387
138100000	202700000	124400000	210900000	213400000	159800000	142600000	101200000	154700000	DVTLS[166.9984]PVK	Q8NFC6	Biorientation of chromosomes in cell division protein 1-like 1 OS=Homo sapiens GN=BOD1L1 PE=1 SV=2	938.459	14020225	2	0.269668	0.155368	0.211207	89210000	88340000	89250000	0.00578221
69960000	109300000	56680000	155800000	115500000	92740000	58710000	67440000	41490000	DVVIC[160.0307]PDASLEDAK	Q99497	Protein DJ-1 OS=Homo sapiens GN=PARK7 PE=1 SV=2	1531.73	14017311	3	0.347941	0.263163	0.2363	60100000	53980000	60090000	0.0608113
409000000	383800000	230100000	235300000	302500000	317200000	258300000	93510000	198000000	DVYLS[166.9984]PR	P38159	RNA-binding motif protein, X chromosome OS=Homo sapiens GN=RBMX PE=1 SV=3	929.412	14022210	2	0.284006	0.153209	0.454939	171600000	189500000	193300000	0.0627076
65480000	80430000	66250000	53640000	58560000	83150000	57630000	59490000	63490000	DWEDDS[166.9984]DEDMSNFDR	Q15185	Prostaglandin E synthase 3 OS=Homo sapiens GN=PTGES3 PE=1 SV=1	1955.6218, 1955.6229, 1955.6255, 1955.6256, 1955.6262, 1955.6267, 1955.6272, 1955.6305	14016995	2	0.119032	0.242793	0.0497384	52480000	54480000	55960000	0.0321593
116900000	123500000	100700000	209800000	105100000	91010000	67510000	118000000	97470000	DYDDMS[166.9984]PR	P61978	Heterogeneous nuclear ribonucleoprotein K OS=Homo sapiens GN=HNRNPK PE=1 SV=1	1078.35	14022801	2	0.103184	0.479659	0.269185	62890000	70590000	70450000	0.0648125
59330000	53040000	38200000	66140000	63000000	39700000	47110000	41870000	36960000	DYDEEEQGYDS[166.9984]EK	Q05519	Serine/arginine-rich splicing factor 11 OS=Homo sapiens GN=SRSF11 PE=1 SV=1	1686.5659, 1686.5665	14017351	2	0.216168	0.25665	0.120912	27270000	31430000	26850000	0.0887812
245500000	172500000	172500000	186900000	185000000	182700000	135500000	205700000	178900000	DYEEIGPSIC[160.0307]R	P61158	Actin-related protein 3 OS=Homo sapiens GN=ACTR3 PE=1 SV=3	1338.6	14018892	2, 3	0.214123	0.0113767	0.204339	82510000	100000000	105900000	0.12653
6091856	22300000	26020000	13670000	14260000	18200000	24930000	41300000	23080000	DYLIENEELPS[166.9984]P	Q5M8T2	Solute carrier family 35 member D3 OS=Homo sapiens GN=SLC35D3 PE=2 SV=1	1498.63	14017883	3	0.58422	0.160165	0.33685	15710000	17900000	15690000	0.0772947
10800000	8980233	18940000	7624221	15750000	13980000	33850000	28230000	12270000	DYLLC[160.0307]DYNR	P47756	F-actin-capping protein subunit beta OS=Homo sapiens GN=CAPZB PE=1 SV=4	1231.54	14023084	3	0.410916	0.343183	0.451725	49510000	38740000	45310000	0.121929
764594	442190	3.37257e+06	708390	832838	2.56671e+06	1.06752e+06	1.13001e+06	512413	DYPLT[181.014]PPPS[166.9984]PTVDEPK	Q5THJ4	Vacuolar protein sorting-associated protein 13D OS=Homo sapiens GN=VPS13D PE=1 SV=1	1912.7988, 1912.7998	14023241	2, 3	1.0527	0.758659	0.376358	41980000	39060000	31110000	0.150485
47330000	36100000	40700000	40850000	30630000	34160000	28450000	33440000	30410000	EAARS[166.9984]PDKPGGSPSASR	Q9Y3T9	Nucleolar complex protein 2 homolog OS=Homo sapiens GN=NOC2L PE=1 SV=4	1749.79	14020815	2	0.136442	0.14741	0.0817133	26170000	23890000	23170000	0.0641598
5402000000	5798000000	4104000000	2117000000	5355000000	5579000000	3567000000	1854000000	2425000000	EADAAT[181.014]SFLR	P16157	Ankyrin-1 OS=Homo sapiens GN=ANK1 PE=1 SV=3	1160.49	14016459	2	0.173704	0.445337	0.333501	1735000000	1826000000	1910000000	0.0479931
2004932	5283017	34910000	120300000	4077271	2.06395e+06	7742275	591800000	165000000	EADEEGGENGPADQGFQPQEEEEREDS[166.9984]DTEEQVPEALER	Q9NU22	Midasin OS=Homo sapiens GN=MDN1 PE=1 SV=2	4454.78	14017234	2, 3	1.28862	1.60604	1.18588	449900000	495900000	452100000	0.0556829
222181	2.16287e+06	12320000	2137878	6245600	19580000	48680000	31830000	8.20562e+06	EAEHLSSPWGESS[166.9984]PEELR	Q6PJI9	WD repeat-containing protein 59 OS=Homo sapiens GN=WDR59 PE=1 SV=2	2119.9	14019269	3	1.32553	0.978283	0.687527	137100000	133400000	121200000	0.0637227
88740000	64950000	70040000	59400000	68240000	57700000	59190000	52920000	42220000	EAENQGLDISS[166.9984]PGMSGHR	Q15545	Transcription initiation factor TFIID subunit 7 OS=Homo sapiens GN=TAF7 PE=1 SV=1	1964.82	14016863	2	0.167975	0.0915948	0.166802	47000000	45000000	46940000	0.0245669
46250000	52490000	43940000	50210000	46350000	41100000	38580000	32370000	37410000	EAGLS[166.9984]QSHDDLSNATATPSVR	O14523	C2 domain-containing protein 2-like OS=Homo sapiens GN=C2CD2L PE=1 SV=3	2235.99	14020485	3	0.0929978	0.0996507	0.0913584	25990000	28080000	28480000	0.048595
10770000	128800000	311700000	23890000	182600000	265700000	343500000	385200000	235500000	EALAEAALES[166.9984]PRPALVR	O14745	Na(+)/H(+) exchange regulatory cofactor NHE-RF1 OS=Homo sapiens GN=SLC9A3R1 PE=1 SV=4	1872.96	14016675	3, 4	1.00799	0.780572	0.24038	271600000	342700000	330800000	0.120883
238543	309456	440911	172130	1.18757e+06	1.55855e+06	4.05684e+06	876151	1.69041e+06	EALENEPGPQGTLSGAGS[166.9984]RR	Q96GS4	Uncharacterized protein C17orf59 OS=Homo sapiens GN=C17orf59 PE=1 SV=2	2105.96	14023349	3, 4	0.3115	0.737846	0.748375	65410000	49120000	41460000	0.235234
40020000	39150000	41880000	61400000	48720000	60880000	47690000	40810000	28470000	EAQTLDS[166.9984]QIQETSI	P27816	Microtubule-associated protein 4 OS=Homo sapiens GN=MAP4 PE=1 SV=3	1642.72	14018369	2	0.0345625	0.125884	0.249767	31610000	28130000	36870000	0.136635
123400000	83700000	91870000	160300000	57730000	100900000	35450000	106000000	126900000	EAS[166.9984]ENETDMEDPR	Q8WXH0	Nesprin-2 OS=Homo sapiens GN=SYNE2 PE=1 SV=3	1602.56	14024590	2	0.210364	0.484419	0.535704	82710000	85930000	85630000	0.0209872
979874	4874949	7930884	3.47512e+06	5836921	9150800	9021968	5508939	3.53467e+06	EAS[166.9984]ENETDMEDPREIQTDSWR	Q8WXH0	Nesprin-2 OS=Homo sapiens GN=SYNE2 PE=1 SV=3	2618.03	14026510	4	0.758163	0.463274	0.461548	8889863	6083538	7078681	0.19356
121200000	159600000	91440000	57370000	162700000	130100000	90000000	46730000	67770000	EAS[166.9984]PAPLAQGEPGREDLPTR	Q9P1Y6	PHD and RING finger domain-containing protein 1 OS=Homo sapiens GN=PHRF1 PE=1 SV=3	2171.01	14018609	2	0.275396	0.461982	0.317424	29210000	36890000	38870000	0.14583
266600000	186500000	139200000	88950000	178400000	169800000	120300000	29670000	91530000	EAS[166.9984]RSSPVEFEC[160.0307]INEK	O75131	Copine-3 OS=Homo sapiens GN=CPNE3 PE=1 SV=1	1961.83	14018629	2, 3	0.326185	0.338665	0.57529	48060000	54420000	51270000	0.0620497
138500000	76940000	66620000	69500000	98370000	79980000	94580000	30520000	64060000	EAT[181.014]STFTNITYR	P05106	Integrin beta-3 OS=Homo sapiens GN=ITGB3 PE=1 SV=2	1483.65	14018592	3	0.413368	0.176895	0.508171	40680000	42680000	38030000	0.0576462
47310.3	3.48631e+06	1.32484e+06	1.35904e+06	2.26374e+06	7380772	8765969	1.91044e+06	2672127	EATNTTSEPSAPSQDLLDLSPS[166.9984]PR	O75674	TOM1-like protein 1 OS=Homo sapiens GN=TOM1L1 PE=1 SV=2	2593.17	14023459	2	1.07338	0.885299	0.844477	11470000	4910092	6.40102e+06	0.452842
37810000	38560000	26160000	42360000	37240000	23430000	32210000	24250000	28370000	EATST[181.014]FTNITYR	P05106	Integrin beta-3 OS=Homo sapiens GN=ITGB3 PE=1 SV=2	1483.65	14017335	2	0.203436	0.285115	0.140781	18730000	21340000	20160000	0.0651001
231400000	229400000	168100000	189300000	177000000	164800000	142200000	185700000	154400000	EDAEAPGIRDHES[166.9984]L	P51858	Hepatoma-derived growth factor OS=Homo sapiens GN=HDGF PE=1 SV=1	1618.67	14016438	2	0.171646	0.0691962	0.139569	97400000	99940000	104100000	0.0336633
297500000	809800000	1106000000	541100000	751000000	1012000000	1211000000	1051000000	937300000	EDAEGVAAEEEQEGDS[166.9984]GEQETGATDARPR	Q96KC8	DnaJ homolog subfamily C member 1 OS=Homo sapiens GN=DNAJC1 PE=1 SV=1	3113.24	14017752	2	0.554423	0.307163	0.128936	1027000000	923400000	1335000000	0.195494
112000000	111600000	114600000	100600000	101900000	116800000	104400000	125700000	101700000	EDEGEPGDEGQLEDEGS[166.9984]QEK	Q969E4	Transcription elongation factor A protein-like 3 OS=Homo sapiens GN=TCEAL3 PE=1 SV=1	2256.83	14017701	2	0.0144492	0.0845722	0.118865	74890000	77450000	91580000	0.110551
185059	72597.2	103645	0	293796	150757	1637802	872736	93019.1	EDILENEDEQNS[166.9984]PPKK	Q9NTI5	Sister chromatid cohesion protein PDS5 homolog B OS=Homo sapiens GN=PDS5B PE=1 SV=1	1964.85	14024048	3	0.482258	0.991433	0.890016	48360000	45380000	32180000	0.205158
2.82658e+06	3.50459e+06	19350000	625288	2.55484e+06	12420000	33430000	13530000	3268702	EDIYSGGGGGGS[166.9984]R	Q13151	Heterogeneous nuclear ribonucleoprotein A0 OS=Homo sapiens GN=HNRNPA0 PE=1 SV=1	1291.49	14017807, 14018357	3, 4	1.09227	1.21666	0.915922	880400000	714700000	442500000	0.325527
2.35505e+06	1.74647e+06	14540000	2.56837e+06	3.80327e+06	10860000	19790000	41460000	16370000	EDKS[166.9984]PSEESAPTTSPESVSGSVPSSGSSGR	P54725	UV excision repair protein RAD23 homolog A OS=Homo sapiens GN=RAD23A PE=1 SV=1	3002.27	14022238	3	1.16145	0.778831	0.525882	38030000	33970000	30790000	0.105912
11020000	19690000	25570000	19820000	22350000	24450000	29870000	30630000	19310000	EDLPAENGETKTEES[166.9984]PAS[166.9984]DEAGEK	P05114	Non-histone chromosomal protein HMG-14 OS=Homo sapiens GN=HMGN1 PE=1 SV=3	2693.04	14017810	2	0.390162	0.104398	0.237851	17160000	21770000	25120000	0.187194
3146627	4772340	4907806	758565	7043167	16610000	10470000	14010000	5649270	EDNS[166.9984]SEEEEEIEPFPEER	Q4LE39	AT-rich interactive domain-containing protein 4B OS=Homo sapiens GN=ARID4B PE=1 SV=2	2273.86	14021253	2	0.229221	0.98094	0.417868	59240000	47950000	54640000	0.105243
57210000	73540000	47740000	65440000	66610000	55730000	56470000	49860000	52730000	EDNSS[166.9984]EEEEEIEPFPEER	Q4LE39	AT-rich interactive domain-containing protein 4B OS=Homo sapiens GN=ARID4B PE=1 SV=2	2273.86	14017002	2	0.219359	0.0954181	0.0625147	37730000	40670000	40190000	0.0398991
16230000	25570000	21610000	19830000	17990000	16350000	19520000	20730000	17120000	EDQEAAELLS[166.9984]EPEEESER	Q63HN8	E3 ubiquitin-protein ligase RNF213 OS=Homo sapiens GN=RNF213 PE=1 SV=3	2169.868, 2169.87	14023132	2	0.221793	0.0964163	0.0960815	13530000	14650000	14380000	0.0412002
112400000	87000000	84910000	84050000	76730000	93770000	59960000	106300000	83270000	EDQSILC[160.0307]TGESGAGK	P35579	Myosin-9 OS=Homo sapiens GN=MYH9 PE=1 SV=4	1551.6946, 1551.6953	14016909	2	0.161483	0.100744	0.278565	42450000	46810000	53290000	0.11479
1.69491e+06	4704126	2.43818e+06	4.01487e+06	2.89994e+06	2.72716e+06	2136966	4.09454e+06	3798820	EDS[166.9984]DEVHLEELSLSK	P33241	Lymphocyte-specific protein 1 OS=Homo sapiens GN=LSP1 PE=1 SV=1	1809.7792, 1809.7794, 1809.78	14025086	2	0.532124	0.21747	0.315617	4297151	4455361	5962656	0.187423
8760400	18960000	44970000	18120000	33080000	59360000	100200000	57130000	40780000	EDS[166.9984]QRPGAHLTVK	P09651	Heterogeneous nuclear ribonucleoprotein A1 OS=Homo sapiens GN=HNRNPA1 PE=1 SV=5	1517.71	14018528	2	0.770579	0.566498	0.464817	212400000	139600000	159200000	0.221069
33790000	101000000	210100000	40150000	142900000	357000000	359100000	262300000	183300000	EDS[166.9984]RGSLIPEGATGFPDQGNTGENTR	Q5JSL3	Dedicator of cytokinesis protein 11 OS=Homo sapiens GN=DOCK11 PE=1 SV=2	2785.2	14016349	2, 3	0.773991	0.897989	0.328259	858100000	545900000	564100000	0.267107
44470000	11110000	13550000	37710000	17900000	13160000	10400000	16820000	24620000	EDSAYGSQS[166.9984]VEQEAEK	Q00653	Nuclear factor NF-kappa-B p100 subunit OS=Homo sapiens GN=NFKB2 PE=1 SV=4	1836.71	14027009	2	0.807006	0.568115	0.412104	3000505	5634275	4833588	0.300746
173400000	154000000	121600000	180400000	125100000	123400000	116900000	135200000	120000000	EDSC[160.0307]HRLS[166.9984]PVK	Q9Y2L9	Leucine-rich repeat and calponin homology domain-containing protein 1 OS=Homo sapiens GN=LRCH1 PE=1 SV=3	1407.61	14017906	2	0.174858	0.226832	0.078963	60870000	66360000	74630000	0.102942
30940000	120200000	117300000	66250000	102900000	118900000	113300000	108900000	100400000	EDSDEVHLEELS[166.9984]LSK	P33241	Lymphocyte-specific protein 1 OS=Homo sapiens GN=LSP1 PE=1 SV=1	1809.78	14019342	2, 3	0.566807	0.281113	0.0609829	85830000	104000000	130500000	0.210384
4264878	17840000	12430000	11050000	17820000	23700000	19560000	15370000	13640000	EDSDEVHLEELSLS[166.9984]K	P33241	Lymphocyte-specific protein 1 OS=Homo sapiens GN=LSP1 PE=1 SV=1	1809.78	14020779	2	0.593661	0.361245	0.188017	12800000	12190000	12300000	0.0261557
11090000	12080000	9898230	11410000	11090000	10480000	12030000	11390000	9633512	EDSGLFS[166.9984]PIR	Q9UKA4	A-kinase anchor protein 11 OS=Homo sapiens GN=AKAP11 PE=1 SV=1	1200.53	14019848	2	0.0991077	0.0429784	0.11262	5.46058e+06	5.21112e+06	8953256	0.319832
50470000	27920000	42020000	60330000	53260000	44940000	43720000	35830000	69430000	EDT[181.014]DHEEKAS[166.9984]NEDVTK	O75475	PC4 and SFRS1-interacting protein OS=Homo sapiens GN=PSIP1 PE=1 SV=1	2006.72	14020835	2	0.283839	0.145779	0.353805	33210000	32030000	37380000	0.0821713
105100000	82250000	77040000	48650000	66600000	109700000	51430000	83720000	68720000	EDTDHEEKAS[166.9984]NEDVTK	O75475	PC4 and SFRS1-interacting protein OS=Homo sapiens GN=PSIP1 PE=1 SV=1	1926.7573, 1926.7577, 1926.7612	14017756	2	0.169358	0.418447	0.237777	39620000	52720000	57580000	0.185893
165600000	168900000	157800000	224100000	241600000	130100000	128000000	117700000	177700000	EEADENYNS[166.9984]VNTR	Q12846	Syntaxin-4 OS=Homo sapiens GN=STX4 PE=1 SV=2	1620.61	14023479, 14025392, 14026524, 14026689	2	0.0347349	0.301936	0.227329	91850000	91400000	111600000	0.117362
0	1.08127e+06	2218469	485160	413901	685917	1.25458e+06	679290	815356	EEALDDAEEPES[166.9984]PPPPPRS[166.9984]PS[166.9984]PEPTVVDTPSHASQSAR	Q9P2R6	Arginine-glutamic acid dipeptide repeats protein OS=Homo sapiens GN=RERE PE=1 SV=2	4245.75	14027559	3	1.00858	0.266979	0.328089	34980000	54050000	35850000	0.258673
1.23311e+06	2652878	3.36379e+06	1.05547e+06	536978	3123231	1.7623e+06	2.04422e+06	1248114	EEAPDILC[160.0307]LQETK	P27695	DNA-(apurinic or apyrimidinic site) lyase OS=Homo sapiens GN=APEX1 PE=1 SV=2	1545.75	14019031	3	0.448902	0.870467	0.239578	64480000	83750000	85170000	0.148551
98610000	84380000	80000000	102600000	94070000	72920000	69400000	74980000	81900000	EEAS[166.9984]DDDMEGDEAVVR	O75643	U5 small nuclear ribonucleoprotein 200 kDa helicase OS=Homo sapiens GN=SNRNP200 PE=1 SV=2	1846.6667, 1846.6683	14021017	2	0.11099	0.170043	0.0830205	46860000	48460000	52060000	0.0542136
313300000	264600000	250900000	280100000	256600000	221900000	186000000	220500000	300400000	EEDC[160.0307]HS[166.9984]PTSKPPKPDQPLK	P23588	Eukaryotic translation initiation factor 4B OS=Homo sapiens GN=EIF4B PE=1 SV=2	2270.01	14016681	3	0.118708	0.115789	0.24904	134100000	170600000	162400000	0.122994
31920000	39710000	28550000	44520000	34510000	15750000	52680000	51900000	27620000	EEDEEPES[166.9984]PPEK	Q9H1E3	Nuclear ubiquitous casein and cyclin-dependent kinase substrate 1 OS=Homo sapiens GN=NUCKS1 PE=1 SV=1	1494.55	14021990	2	0.171412	0.462284	0.323341	37430000	25530000	27970000	0.207378
2196000000	1317000000	1363000000	1663000000	1495000000	1570000000	1268000000	1303000000	1455000000	EEDEPEERS[166.9984]GDETPGS[166.9984]EVPGDK	Q1KMD3	Heterogeneous nuclear ribonucleoprotein U-like protein 2 OS=Homo sapiens GN=HNRNPUL2 PE=1 SV=1	2547.93	14017842	2	0.304397	0.0534014	0.0740784	747800000	874500000	973100000	0.130548
88830000	61730000	58670000	42810000	75420000	52800000	52060000	27630000	37910000	EEDEPEERS[166.9984]GDETPGSEVPGDK	Q1KMD3	Heterogeneous nuclear ribonucleoprotein U-like protein 2 OS=Homo sapiens GN=HNRNPUL2 PE=1 SV=1	2467.9595, 2467.9617	14021836	2	0.238018	0.293066	0.312908	12560000	13690000	12350000	0.0560143
187927	465861	1.19703e+06	106145	337809	380301	943484	1.34674e+06	71136.9	EEEAHRPPS[166.9984]PTEAPTEASPEPAPDPAPVAEEAAPSAVEEGAAADPGSDGS[166.9984]PGK	P35611	Alpha-adducin OS=Homo sapiens GN=ADD1 PE=1 SV=2	5316.2715, 5316.2725	14019133	3	0.844881	0.537049	0.828359	31830000	27200000	19420000	0.239819
105500000	131400000	137400000	71370000	110500000	164600000	132300000	82420000	94380000	EEEAHRPPS[166.9984]PTEAPTEASPEPAPDPAPVAEEAAPSAVEEGAAADPGSDGSPGKS[166.9984]PS[166.9984]K	P35611	Alpha-adducin OS=Homo sapiens GN=ADD1 PE=1 SV=2	5795.47	14016742	2	0.135877	0.405359	0.252749	72980000	67030000	86800000	0.134157
2.45512e+06	8200185	14180000	8386285	11460000	23660000	14500000	20510000	10730000	EEEAHRPPS[166.9984]PTEAPTEASPEPAPDPAPVAEEAAPSAVEEGAAADPGSDGSPGKSPS[166.9984]K	P35611	Alpha-adducin OS=Homo sapiens GN=ADD1 PE=1 SV=2	5715.48	14024324	2	0.708205	0.557058	0.323518	10200000	10930000	16170000	0.261922
109900000	140700000	90410000	205700000	185500000	95140000	94840000	73320000	85820000	EEEDDDSSTAS[166.9984]DSDVLIR	Q8NE00	Transmembrane protein 104 OS=Homo sapiens GN=TMEM104 PE=1 SV=2	2062.8	14023796, 14026789	2	0.223067	0.363162	0.127649	56910000	67730000	72040000	0.118898
22860000	37170000	38930000	24250000	29570000	37860000	43860000	51720000	35060000	EEEEEQKS[166.9984]ESPEEPEEVEETEEEEK	Q9Y6F6	Protein MRVI1 OS=Homo sapiens GN=MRVI1 PE=1 SV=2	3116.2	14020528	2	0.267199	0.224437	0.191391	35190000	30220000	31450000	0.0801718
576700000	572900000	441300000	350800000	585400000	600900000	405500000	422900000	341100000	EEEEGISQES[166.9984]SEEEQ	P17096	High mobility group protein HMG-I/HMG-Y OS=Homo sapiens GN=HMGA1 PE=1 SV=3	1818.64	14017022	2, 3	0.145389	0.273506	0.110539	318900000	303400000	358600000	0.0870743
6660300	25600000	27930000	15110000	32160000	15710000	43640000	13940000	16660000	EEEIHIYQFPEC[160.0307]DS[166.9984]DEDEDFK	Q8WYJ6	Septin-1 OS=Homo sapiens GN=SEPT1 PE=1 SV=2	2754.05	14019199	3	0.581444	0.460873	0.663464	29090000	27710000	36100000	0.14528
268965	2.66567e+06	4356692	748720	4828115	2209078	5347078	506011	2168999	EEEIHIYQFPEC[160.0307]DS[166.9984]DEDEDFKR	Q8WYJ6	Septin-1 OS=Homo sapiens GN=SEPT1 PE=1 SV=2	2910.15	14029450	2	0.84511	0.796416	0.919859	1.81747e+06	2.03889e+06	1122670	0.288042
241800000	288900000	251200000	368800000	223200000	224700000	207600000	329900000	306600000	EEETS[166.9984]IDVAGKPNEVTK	P53985	Monocarboxylate transporter 1 OS=Homo sapiens GN=SLC16A1 PE=1 SV=3	1925.8727, 1925.8739	14016783	2	0.0956392	0.307209	0.230793	138600000	128800000	166600000	0.135599
95235.5	548102	1.45644e+06	153775	470837	3.25566e+06	429438	357333	449933	EEGS[166.9984]DIEDEDMEELLNDTR	Q8NHQ9	ATP-dependent RNA helicase DDX55 OS=Homo sapiens GN=DDX55 PE=1 SV=3	2318.8855, 2318.886	14025724	3	0.99037	1.31954	0.117986	36960000	35190000	17370000	0.363121
7077703	65370000	60320000	110200000	43210000	29250000	123000000	28730000	74440000	EEGSLS[166.9984]DTEADAVSGQLPDPTTNPSAGK	Q8N1G4	Leucine-rich repeat-containing protein 47 OS=Homo sapiens GN=LRRC47 PE=1 SV=1	2853.23	14024956	4	0.729759	0.710718	0.625311	76950000	83920000	82600000	0.0456202
864050	468477	4358197	1.41464e+06	0	9711893	12370000	8208455	3.70826e+06	EEHGGLIRS[166.9984]PR	P26368	Splicing factor U2AF 65 kDa subunit OS=Homo sapiens GN=U2AF2 PE=1 SV=4	1330.63	14018851	3	1.12852	1.41464	0.535104	171300000	135300000	124400000	0.170839
66550000	45590000	38590000	50100000	41210000	54030000	33610000	30060000	40150000	EEKEES[166.9984]DDEAAVEEEEEEK	P14625	Endoplasmin OS=Homo sapiens GN=HSP90B1 PE=1 SV=1	2332.8682, 2332.8694	14017557	2	0.289576	0.135571	0.147899	19440000	25010000	22450000	0.125024
0	12652	1.16183e+06	0	479133	600427	270474	6.70105e+06	929995	EELAEAEIIKDSPDS[166.9984]PEPPNK	Q9NVM9	Protein asunder homolog OS=Homo sapiens GN=Asun PE=1 SV=2	2388.09	14028481	3	1.70414	0.882272	1.34318	13190000	25440000	21980000	0.312587
212600000	217900000	166000000	265700000	253200000	102400000	205100000	146500000	185100000	EELEQQT[181.014]DGDC[160.0307]EEDEEEENDGETPK	Q99442	Translocation protein SEC62 OS=Homo sapiens GN=SEC62 PE=1 SV=1	3034.08	14017498	2, 3	0.143626	0.43886	0.166506	123200000	143500000	130800000	0.0774054
28600000	162200000	177900000	63950000	173200000	161900000	205700000	207700000	193900000	EELMSS[166.9984]DLEETAGSTSIPK	O00567	Nucleolar protein 56 OS=Homo sapiens GN=NOP56 PE=1 SV=4	2103.9036, 2103.9055	14020435	4	0.667556	0.451671	0.036839	170500000	187200000	163500000	0.0700864
211200000	195900000	154900000	151700000	159300000	166500000	128200000	116200000	130100000	EENPES[166.9984]DGEPVVEDGTSVK	Q13439	Golgin subfamily A member 4 OS=Homo sapiens GN=GOLGA4 PE=1 SV=1	2096.85	14018045	2	0.155398	0.0464978	0.0603749	93680000	97980000	108700000	0.0772602
18430000	19260000	12440000	17100000	14550000	16440000	15540000	14000000	14870000	EEPLS[166.9984]EEEPC[160.0307]TSTAIAS[166.9984]PEK	Q9Y2X3	Nucleolar protein 58 OS=Homo sapiens GN=NOP58 PE=1 SV=1	2363.9197, 2363.921, 2363.9214	14020834	2	0.22269	0.0825651	0.0521613	11540000	11880000	11470000	0.0188579
477000000	481600000	407200000	689400000	400200000	381200000	346500000	478600000	456200000	EEPLS[166.9984]EEEPC[160.0307]TSTAIASPEK	Q9Y2X3	Nucleolar protein 58 OS=Homo sapiens GN=NOP58 PE=1 SV=1	2283.954, 2283.9556	14016427	2, 3	0.0915737	0.35229	0.165522	283500000	298400000	310700000	0.0457787
391900000	356500000	311000000	348800000	312700000	352200000	259400000	324200000	317800000	EEPVS[166.9984]S[166.9984]GPEEAVGK	O00567	Nucleolar protein 56 OS=Homo sapiens GN=NOP56 PE=1 SV=4	1574.6	14016871	2, 3	0.114843	0.0647823	0.118843	175700000	227100000	221500000	0.135505
544100000	511600000	469400000	659500000	418900000	417500000	355400000	332400000	529000000	EEPVSS[166.9984]GPEEAVGK	O00567	Nucleolar protein 56 OS=Homo sapiens GN=NOP56 PE=1 SV=4	1494.63	14016488	3	0.0736768	0.279396	0.265001	228800000	347200000	330700000	0.212181
70870000	103200000	65830000	98120000	97900000	78930000	87890000	58150000	65320000	EEQT[181.014]DT[181.014]SDGESVTHHIR	P36915	Guanine nucleotide-binding protein-like 1 OS=Homo sapiens GN=GNL1 PE=1 SV=2	2100.79	14016351	3	0.253579	0.120201	0.220292	95340000	87000000	98980000	0.0654956
1093000000	879300000	721000000	876100000	696400000	830900000	661800000	683800000	678900000	EEQTDTS[166.9984]DGESVTHHIR	P36915	Guanine nucleotide-binding protein-like 1 OS=Homo sapiens GN=GNL1 PE=1 SV=2	2020.82	14022648	2	0.207945	0.116678	0.0171154	253500000	308200000	349300000	0.158268
321300000	282300000	253300000	258500000	252100000	256100000	186100000	247700000	237200000	EERS[166.9984]PQTLAPVGEDAMK	Q92797	Symplekin OS=Homo sapiens GN=SYMPK PE=1 SV=2	1937.87	14019257	2, 3	0.119462	0.012651	0.147338	126800000	180200000	183400000	0.194502
17730000	29280000	23690000	19410000	28250000	15140000	27430000	24960000	20850000	EES[166.9984]AEELQAAEHPDEVEDPK	O00193	Small acidic protein OS=Homo sapiens GN=SMAP PE=1 SV=1	2331.9473, 2331.949	14026611	2	0.245091	0.319416	0.136151	21140000	17240000	26740000	0.219992
33440000	47160000	57750000	71820000	40880000	49360000	67780000	95810000	71200000	EES[166.9984]DDEAAVEEEEEEK	P14625	Endoplasmin OS=Homo sapiens GN=HSP90B1 PE=1 SV=1	1946.6886, 1946.6902	14025320	3	0.264298	0.29596	0.195389	46540000	46260000	55810000	0.10971
736833	587086	7173527	1.04589e+06	1.1861e+06	1.6662e+06	18070000	20360000	4980968	EES[166.9984]DGEYDEFGR	O95218	Zinc finger Ran-binding domain-containing protein 2 OS=Homo sapiens GN=ZRANB2 PE=1 SV=2	1512.52	14019719	3	1.32753	0.25035	0.573408	210700000	101300000	104700000	0.447832
254700000	353900000	233500000	339000000	330800000	151100000	244400000	279500000	235500000	EES[166.9984]S[166.9984]EDENEVSNILR	Q01804	OTU domain-containing protein 4 OS=Homo sapiens GN=OTUD4 PE=1 SV=3	1909.71	14017141	2	0.228975	0.388097	0.0919033	156800000	149000000	158500000	0.0327325
0	4822174	27560000	934915	8569992	17040000	27040000	28440000	18330000	EES[166.9984]TYLPLTSMQPTEAMGEEPSR	P32942	Intercellular adhesion molecule 3 OS=Homo sapiens GN=ICAM3 PE=1 SV=2	2663.13	14026432	3	1.36358	0.910474	0.222644	29020000	24160000	31920000	0.138227
0	1150740	1.85717e+06	1.44299e+06	3519012	1.6492e+06	6709064	5337039	5.7449e+06	EES[166.9984]TYLPLTSMQPTEAMGEEPSRAE	P32942	Intercellular adhesion molecule 3 OS=Homo sapiens GN=ICAM3 PE=1 SV=2	2863.21	14028088	3	0.934936	0.518991	0.118806	8123342	8414633	8524844	0.024831
1712000000	1114000000	1005000000	1123000000	1080000000	1666000000	844500000	940700000	972000000	EESGTIFGS[166.9984]QIK	Q9H0E9	Bromodomain-containing protein 8 OS=Homo sapiens GN=BRD8 PE=1 SV=2	1375.61	14021447	2	0.298076	0.253261	0.0722972	484700000	573200000	631700000	0.131407
786945	0	7794628	296392	419897	5153518	423309	6518886	1.64812e+06	EESLVEELS[166.9984]PASEK	Q9BXK5	Bcl-2-like protein 13 OS=Homo sapiens GN=BCL2L13 PE=1 SV=1	1626.71	14024074	3	1.50012	1.41536	1.12606	18740000	39910000	35860000	0.356703
738200000	1082000000	1280000000	644300000	682500000	1191000000	1039000000	804000000	789400000	EESS[166.9984]EDENEVSNILR	Q01804	OTU domain-containing protein 4 OS=Homo sapiens GN=OTUD4 PE=1 SV=3	1829.74	14017100	3	0.265289	0.363661	0.159644	913300000	622100000	888300000	0.199768
101000000	175300000	137600000	74320000	166500000	205100000	172600000	47280000	100800000	EESSELEQPFAQDTSS[166.9984]VGPDR	Q15424	Scaffold attachment factor B1 OS=Homo sapiens GN=SAFB PE=1 SV=4	2387.99	14021547	2, 3	0.269278	0.452061	0.588267	83410000	90480000	107600000	0.13256
564309	1.09094e+06	21250000	28476.6	5472207	36160000	16240000	11010000	10800000	EESSELEQPFAQDTSS[166.9984]VGPDRK	Q15424	Scaffold attachment factor B1 OS=Homo sapiens GN=SAFB PE=1 SV=4	2516.08	14016854	3	1.54469	1.40277	0.242992	542800000	494400000	198600000	0.452331
188700000	131000000	128100000	108900000	152400000	166400000	135400000	91540000	102500000	EETVQLT[181.014]PNAEFK	Q9NQ75	Cas scaffolding protein family member 4 OS=Homo sapiens GN=CASS4 PE=1 SV=2	1585.71	14022643	3	0.228993	0.210321	0.207864	69610000	68870000	74160000	0.0404142
6.86296e+06	7.24005e+06	2.72586e+06	8331926	3.14701e+06	6.48073e+06	90650000	8511238	3576752	EEWDARQS[166.9984]IIR	Q66PJ3	ADP-ribosylation factor-like protein 6-interacting protein 4 OS=Homo sapiens GN=ARL6IP4 PE=1 SV=1	1482.67	14022425	3	0.446468	0.438908	1.42818	58010000	51470000	54730000	0.0597407
23360000	18910000	19100000	17870000	18160000	18400000	20240000	25600000	18660000	EFDELNPS[166.9984]AQR	P16615	Sarcoplasmic/endoplasmic reticulum calcium ATPase 2 OS=Homo sapiens GN=ATP2A2 PE=1 SV=1	1385.57	14020900	2	0.122999	0.0146276	0.169187	18700000	25640000	13250000	0.323489
1258000000	859900000	905000000	1009000000	886500000	1015000000	819700000	690100000	583600000	EFGSLPTT[181.014]PSEQR	O15400		1528.67	14024694	3	0.216342	0.0747496	0.169444	423800000	471000000	493000000	0.0764299
1874752	18210000	21960000	7607493	16560000	22060000	47250000	35690000	44450000	EFITGDVEPTDAESEWHS[166.9984]ENEEEEK	Q99733	Nucleosome assembly protein 1-like 4 OS=Homo sapiens GN=NAP1L4 PE=1 SV=1	3016.193, 3016.1946	14023724	3	0.762015	0.473397	0.14202	40570000	52410000	54230000	0.151157
0	25620000	104000000	1.34774e+06	62120000	106300000	134200000	108300000	86520000	EGEAAAVEGPC[160.0307]PSQES[166.9984]LSQEENPEPTEDERSEEK	Q86W50	Methyltransferase-like protein 16 OS=Homo sapiens GN=METTL16 PE=1 SV=2	3824.56	14022610	3	1.25408	0.931171	0.217643	169100000	248900000	239900000	0.199301
23000000	32710000	24380000	20480000	22070000	23480000	24940000	32130000	20680000	EGEEPTVYS[166.9984]DEEEPK	O00264	Membrane-associated progesterone receptor component 1 OS=Homo sapiens GN=PGRMC1 PE=1 SV=3	1817.6991, 1817.6992	14020576	2	0.196774	0.0681917	0.223298	14210000	14350000	12460000	0.077019
59830000	82040000	49920000	118500000	104200000	42490000	69700000	47760000	54500000	EGEEPTVYS[166.9984]DEEEPKDESAR	O00264	Membrane-associated progesterone receptor component 1 OS=Homo sapiens GN=PGRMC1 PE=1 SV=3	2375.9377, 2375.9397, 2375.9407	14020113	2	0.257279	0.456965	0.196067	38580000	46970000	52350000	0.150971
43120000	41700000	28920000	47690000	35200000	24270000	27520000	28960000	28710000	EGEGGQES[166.9984]FPELPSEE	Q9BZQ8	null	1800.68	14021629	2	0.20628	0.32807	0.027096	16050000	16470000	13460000	0.106361
23420000	8282089	9884540	44250000	8523815	7277376	44190000	238300000	50660000	EGES[166.9984]LEDLMK	P13796	Plastin-2 OS=Homo sapiens GN=LCP1 PE=1 SV=6	1230.5	14023087	3	0.599903	1.04888	0.992789	6.31277e+06	7.9726e+06	6444273	0.133531
23680000	235400000	347600000	104500000	311700000	471400000	452500000	565600000	322300000	EGES[166.9984]PAAGPPPQELVEEEPSAPPTLLEEETEDGSDK	Q8IZL8	Proline-, glutamic acid- and leucine-rich protein 1 OS=Homo sapiens GN=PELP1 PE=1 SV=2	3840.68	14018949	3	0.813386	0.621772	0.272494	552400000	563700000	624500000	0.0668368
1.0091e+06	22080000	143600000	303835	49700000	171400000	102300000	99160000	46870000	EGETQGVAFEHESPADFQNS[166.9984]QS[166.9984]PVQDQDK	P78332	RNA-binding protein 6 OS=Homo sapiens GN=RBM6 PE=1 SV=5	3364.33	14019345	3	1.38521	1.19317	0.376141	322000000	324800000	308700000	0.027007
5385504	63010000	187200000	17030000	56520000	188500000	307300000	267700000	144600000	EGETQGVAFEHESPADFQNSQS[166.9984]PVQDQDK	P78332	RNA-binding protein 6 OS=Homo sapiens GN=RBM6 PE=1 SV=5	3284.37	14023662	3	1.09058	1.028	0.353722	331900000	374500000	314600000	0.0905807
15250000	11580000	12470000	27070000	13730000	9702842	15040000	31070000	14030000	EGHETPMDIDS[166.9984]DDSK	Q8TDB6	E3 ubiquitin-protein ligase DTX3L OS=Homo sapiens GN=DTX3L PE=1 SV=1	1755.6395, 1755.64	14020387	3	0.146137	0.539982	0.476879	31530000	33690000	39020000	0.110951
3.38316e+06	23940000	27240000	9621048	32400000	43100000	41550000	52090000	30430000	EGMNPSYDEYADS[166.9984]DEDQHDAYLER	Q08945	FACT complex subunit SSRP1 OS=Homo sapiens GN=SSRP1 PE=1 SV=1	2929.08	14024732	3	0.710746	0.602628	0.2619	38200000	52460000	51940000	0.170135
74550000	75660000	74860000	64310000	70350000	75860000	50980000	59470000	56310000	EGNTTEDDFPSS[166.9984]PGNGNK	Q15007	Pre-mRNA-splicing regulator WTAP OS=Homo sapiens GN=WTAP PE=1 SV=2	1945.7428, 1945.743	14017300	3	0.00763418	0.0823251	0.0771943	44570000	36150000	44140000	0.113936
96680000	95880000	70500000	24740000	106600000	148800000	47650000	10670000	29170000	EGPDLDRPGS[166.9984]DRQER	Q7Z4V5	Hepatoma-derived growth factor-related protein 2 OS=Homo sapiens GN=HDGFRP2 PE=1 SV=1	1806.77	14020442	2	0.169803	0.675495	0.634015	18990000	20380000	26380000	0.179194
901085	2.46603e+06	2.97088e+06	1.60074e+06	669109	2.5535e+06	10920000	8.36613e+06	2313649	EGPY[243.0297]SISVLYGDEEVPR	P21333	Filamin-A OS=Homo sapiens GN=FLNA PE=1 SV=4	1989.89	14019872	3, 4	0.510822	0.586034	0.61391	128800000	146800000	94540000	0.215175
10350000	3.46509e+06	2844421	3.64773e+06	3563912	7310938	7.22801e+06	7447740	7.12442e+06	EGS[166.9984]QGELTPANSQSR	Q13098	COP9 signalosome complex subunit 1 OS=Homo sapiens GN=GPS1 PE=1 SV=4	1640.69	14025252	4	0.750158	0.44198	0.02272	48170000	59580000	61290000	0.126585
13870000	19090000	14290000	11390000	16130000	15220000	15710000	19180000	14410000	EGSEASSSEEDEPLPAC[160.0307]NGPAQAQPS[166.9984]PTTER	Q9UBW5	Bridging integrator 2 OS=Homo sapiens GN=BIN2 PE=1 SV=3	3308.35	14024399	2	0.184136	0.176563	0.150054	8195867	9589281	11430000	0.166579
120500000	103200000	116800000	95960000	71500000	128800000	85540000	148900000	123300000	EGSQGELTPANS[166.9984]QSR	Q13098	COP9 signalosome complex subunit 1 OS=Homo sapiens GN=GPS1 PE=1 SV=4	1640.69	14018250	2	0.0802633	0.291149	0.267294	70250000	66290000	80650000	0.102446
0	13100000	45450000	0	21430000	29760000	41440000	33110000	24670000	EGT[181.014]GQQERESPRPLQLPGAEGPAIS[166.9984]DGEEGGGEPGAGGGAAGAAGAGR	Q6PKG0	La-related protein 1 OS=Homo sapiens GN=LARP1 PE=1 SV=2	4573.01	14018812	3	1.1987	0.899767	0.253529	27240000	39210000	39980000	0.201359
143973	4.60076e+06	13240000	3.42592e+06	9798152	8271554	10830000	8878983	4.09212e+06	EGTHATC[160.0307]ASEEGGTESSESGSSLQPLSADSTPDVNQS[166.9984]PR	Q8WXG6	MAP kinase-activating death domain protein OS=Homo sapiens GN=MADD PE=1 SV=2	4042.67	14023619	3	1.11067	0.464336	0.436994	17980000	18050000	17120000	0.0292331
136800000	170000000	128300000	130900000	138900000	136300000	152200000	181800000	133400000	EGVLYVGS[166.9984]K	P37840	Alpha-synuclein OS=Homo sapiens GN=SNCA PE=1 SV=1	1031.48	14022988	2	0.151934	0.0301466	0.156611	79580000	86070000	80380000	0.0431501
1.80911e+06	11170000	36110000	3.45416e+06	10860000	28800000	88860000	52360000	28900000	EHSPY[243.0297]GPS[166.9984]PLGWPSSETR	O15320	Cutaneous T-cell lymphoma-associated antigen 5 OS=Homo sapiens GN=CTAGE5 PE=1 SV=4	2143.85	14022685	4	1.08356	0.906848	0.532837	116400000	108100000	127700000	0.0838006
27920000	26360000	42820000	74490000	10210000	7729770	9994198	91710000	73260000	EIAIVHS[166.9984]DAEK	Q9H307	Pinin OS=Homo sapiens GN=PNN PE=1 SV=4	1291.5912, 1291.5917	14018390	2	0.280733	1.22845	0.734845	30140000	41930000	35980000	0.163677
81102.9	1.38485e+06	12350000	753385	5.17377e+06	12300000	20250000	16260000	11860000	EIAIVHS[166.9984]DAEKEQEEEEQK	Q9H307	Pinin OS=Homo sapiens GN=PNN PE=1 SV=4	2321.02	14026469	3	1.46324	0.958884	0.260285	14580000	10680000	8772381	0.260947
509700000	705100000	438500000	935400000	873200000	255500000	502200000	429700000	469800000	EIAQDFKT[181.014]DLR	Q16695	Histone H3.1t OS=Homo sapiens GN=HIST3H3 PE=1 SV=3	1415.66	14017369	2	0.250476	0.546302	0.0777301	286700000	311900000	313500000	0.0494433
871352	3.91098e+06	10180000	1.65249e+06	6440490	16420000	8910829	20150000	6620989	EIEESKEPGVEDTEWS[166.9984]NTQTEEAIQTR	Q99986	Serine/threonine-protein kinase VRK1 OS=Homo sapiens GN=VRK1 PE=1 SV=1	3215.39	14020565	2	0.951744	0.92208	0.608801	12010000	8853366	8991128	0.179274
75040000	44260000	60800000	130100000	31450000	34250000	39260000	135900000	108300000	EILGT[181.014]C[160.0307]K	P18206	Vinculin OS=Homo sapiens GN=VCL PE=1 SV=4	900.38776, 900.3892	14019227	3	0.256596	0.860543	0.526834	71540000	91020000	111000000	0.216375
201618	248191	20850000	0	3286861	42550000	1.01785e+06	5336824	4.89738e+06	EIS[166.9984]DDEAEEEK	P08238	Heat shock protein HSP 90-beta OS=Homo sapiens GN=HSP90AB1 PE=1 SV=4	1373.4963, 1373.4984	14019755	3	1.67719	1.54949	0.63372	155900000	189400000	73540000	0.427054
16020000	35540000	20970000	127000000	31380000	30730000	29540000	17810000	29680000	EIS[166.9984]DDEAEEEKGEK	P08238	Heat shock protein HSP 90-beta OS=Homo sapiens GN=HSP90AB1 PE=1 SV=4	1687.6573, 1687.6577	14022492	2	0.419719	0.878771	0.265342	11440000	9527004	20080000	0.410931
801500000	651100000	575300000	692700000	637200000	466600000	466700000	604600000	551200000	EIST[181.014]PTHWSK	Q8IX12	Cell division cycle and apoptosis regulator protein 1 OS=Homo sapiens GN=CCAR1 PE=1 SV=2	1265.55	14024247	2	0.170322	0.196769	0.128565	292300000	326300000	330300000	0.0660152
2729000000	2516000000	2203000000	2339000000	2360000000	2338000000	2108000000	2308000000	2344000000	EITALAPS[166.9984]TMK	P60709	Actin, cytoplasmic 1 OS=Homo sapiens GN=ACTB PE=1 SV=1	1241.5836, 1241.5841	14017004	2	0.106571	0.00529619	0.0564244	1591000000	1558000000	1798000000	0.0788893
18620000	54920000	104400000	43630000	55080000	122500000	112600000	116200000	60100000	EITALSSEIES[166.9984]EQEMK	P78410	Butyrophilin subfamily 3 member A2 OS=Homo sapiens GN=BTN3A2 PE=1 SV=2	1903.82	14018318	3	0.725949	0.577956	0.326083	245000000	207300000	243100000	0.0916259
63930000	132500000	106300000	56060000	88680000	121300000	98370000	106800000	94480000	EKDS[166.9984]PHMQDPNQADEEAMTQIIR	P23511	Nuclear transcription factor Y subunit alpha OS=Homo sapiens GN=NFYA PE=1 SV=2	2763.18	14022592	3	0.342893	0.367839	0.0630523	80100000	97510000	81110000	0.113325
9397571	19530000	32220000	11820000	12890000	28480000	50510000	52630000	20400000	EKEDNS[166.9984]SEEEEEIEPFPEER	Q4LE39	AT-rich interactive domain-containing protein 4B OS=Homo sapiens GN=ARID4B PE=1 SV=2	2531	14019851	4	0.561023	0.525952	0.437766	143200000	167300000	148700000	0.0825096
6024.18	1.54871e+06	28160000	0	15500000	22560000	31860000	46260000	27790000	EKPDS[166.9984]DDDLDIASLVTAK	Q86V48	Leucine zipper protein 1 OS=Homo sapiens GN=LUZP1 PE=1 SV=2	2011.911, 2011.9121	14028326	3	1.59801	0.909626	0.27489	27760000	26720000	30630000	0.0713824
22770000	54220000	90530000	49440000	89940000	85500000	205800000	121500000	109300000	EKPELSEPSHLNGPSS[166.9984]DPEAAFLSR	Q9H4A3	Serine/threonine-protein kinase WNK1 OS=Homo sapiens GN=WNK1 PE=1 SV=2	2774.27	14019115	2	0.607254	0.296321	0.36107	742500000	632000000	731800000	0.086802
742500000	602700000	513300000	594100000	520600000	594200000	411600000	574300000	426600000	EKT[181.014]PELPEPSVK	Q8IYB3	Serine/arginine repetitive matrix protein 1 OS=Homo sapiens GN=SRRM1 PE=1 SV=2	1433.69	14019338	2	0.186473	0.0745464	0.190976	257400000	252400000	287500000	0.0714421
920805	0	9499639	644441	1.09747e+06	9999916	6.51503e+06	14640000	3594097	ELAPAWEDTS[166.9984]PEQDNR	P78559	Microtubule-associated protein 1A OS=Homo sapiens GN=MAP1A PE=1 SV=6	1937.79	14020833, 14027482	3, 4	1.50831	1.34787	0.693797	77390000	102300000	82470000	0.150626
196900000	146600000	143900000	168000000	121300000	92360000	169000000	286600000	200000000	ELAS[166.9984]PVSPELR	Q5T4S7	E3 ubiquitin-protein ligase UBR4 OS=Homo sapiens GN=UBR4 PE=1 SV=1	1277.61	14019913	2	0.183734	0.299999	0.27891	54370000	57090000	51540000	0.051077
61930000	70120000	40050000	156500000	53930000	54370000	64080000	63870000	52060000	ELDQDMVT[181.014]EDEDDPGSHK	Q9NRL2	Bromodomain adjacent to zinc finger domain protein 1A OS=Homo sapiens GN=BAZ1A PE=1 SV=2	2139.81	14019095	2	0.270989	0.669474	0.114659	37070000	45580000	41430000	0.102888
29720000	70740000	126400000	21980000	140600000	181300000	303200000	88270000	104600000	ELEEEEENS[166.9984]DEDELDSHTMVK	Q13188	Serine/threonine-protein kinase 3 OS=Homo sapiens GN=STK3 PE=1 SV=2	2586.99	14017181, 14024887	3	0.641687	0.722126	0.723616	184700000	186000000	205800000	0.0615335
27480000	22920000	15570000	20860000	15710000	24910000	13490000	21450000	20070000	ELENWAGS[166.9984]M	Q9H444	Charged multivesicular body protein 4b OS=Homo sapiens GN=CHMP4B PE=1 SV=1	1116.41	14022136	2	0.27327	0.224997	0.231976	13310000	16200000	13990000	0.104206
171305	1205105	4582823	1.47647e+06	1.53487e+06	4735426	7658653	7417566	2.94202e+06	ELEQHIQTS[166.9984]DPENFQSEER	Q96K76	Ubiquitin carboxyl-terminal hydrolase 47 OS=Homo sapiens GN=USP47 PE=1 SV=3	2396.01	14022974	2	1.16149	0.722209	0.442267	11580000	10540000	11550000	0.0527449
2019000000	1663000000	1528000000	1662000000	1704000000	1748000000	1376000000	1782000000	1642000000	ELGLDEGVDS[166.9984]LK	Q8WXX5	DnaJ homolog subfamily C member 9 OS=Homo sapiens GN=DNAJC9 PE=1 SV=1	1354.61	14019696	2, 3	0.146058	0.0252271	0.128896	1113000000	1079000000	1177000000	0.0443094
85450000	89120000	104800000	92010000	117900000	131900000	115300000	88430000	88150000	ELILGSETPS[166.9984]SPR	Q96AP0	Adrenocortical dysplasia protein homolog OS=Homo sapiens GN=ACD PE=1 SV=3	1465.69	14017904	2	0.110364	0.177627	0.160287	72730000	75340000	90950000	0.123664
547400000	574300000	424600000	363200000	485600000	400700000	256100000	211900000	291100000	ELIPQES[166.9984]PR	Q96DF8	Protein DGCR14 OS=Homo sapiens GN=DGCR14 PE=1 SV=1	1148.53	14017304	2	0.154832	0.150567	0.156853	241300000	267500000	272900000	0.0648681
0	0	3.59715e+06	0	514458	1.7761e+06	1.91777e+06	2.94698e+06	591623	ELLTS[166.9984]DSPPHNDIMTPVDPGVAQPNSR	Q12778	Forkhead box protein O1 OS=Homo sapiens GN=FOXO1 PE=1 SV=2	2967.36	14025909	3	1.73205	1.19692	0.649218	14780000	20810000	11230000	0.310329
1599000000	1109000000	1166000000	812200000	823500000	1405000000	709500000	1335000000	1050000000	ELQGDGPPSS[166.9984]PTNDPTVK	Q12873	Chromodomain-helicase-DNA-binding protein 3 OS=Homo sapiens GN=CHD3 PE=1 SV=3	1918.84	14019038	2	0.207512	0.3345	0.303597	577700000	638400000	647900000	0.0612955
3408403	11500000	35760000	2225572	12320000	88740000	31220000	84640000	28700000	ELS[166.9984]GESDELGISQDEQLSK	Q96B97	SH3 domain-containing kinase-binding protein 1 OS=Homo sapiens GN=SH3KBP1 PE=1 SV=2	2143.93	14019122	2, 3	0.996817	1.37401	0.655672	60620000	62870000	66970000	0.050713
0	188693	2.89942e+06	137209	0	5.71426e+06	342947	769770	276202	ELS[166.9984]NS[166.9984]PLRENSFGSPLEFR	Q9UQ35	Serine/arginine repetitive matrix protein 2 OS=Homo sapiens GN=SRRM2 PE=1 SV=2	2339.01	14025927	3	1.57597	1.6715	0.578396	20270000	19820000	8528167	0.410529
17190000	21520000	18810000	17830000	13220000	18230000	18970000	21050000	20050000	ELS[166.9984]PAGSISK	O95453	Poly(A)-specific ribonuclease PARN OS=Homo sapiens GN=PARN PE=1 SV=1	1068.5	14019877	2	0.114104	0.169496	0.0519522	13170000	11400000	15180000	0.142737
201400000	202100000	171300000	149000000	159200000	155500000	112900000	74040000	130900000	ELS[166.9984]QNTDESGLNDEAIAK	P35251	Replication factor C subunit 1 OS=Homo sapiens GN=RFC1 PE=1 SV=4	2013.86	14017924	2	0.0917735	0.0334073	0.274296	76550000	95960000	85770000	0.112773
276400000	273000000	242500000	241100000	269400000	276500000	179600000	157100000	223100000	ELSDQATAS[166.9984]PIVAR	Q5JSH3	WD repeat-containing protein 44 OS=Homo sapiens GN=WDR44 PE=1 SV=1	1537.72	14024507	3	0.070722	0.0713906	0.179808	52870000	103900000	150600000	0.477089
0	4.05441e+06	24360000	620341	4.53004e+06	15700000	47450000	36830000	9459807	ELSGESDELGIS[166.9984]QDEQLSK	Q96B97	SH3 domain-containing kinase-binding protein 1 OS=Homo sapiens GN=SH3KBP1 PE=1 SV=2	2143.93	14021472	3	1.37806	1.12598	0.627296	52540000	55580000	52570000	0.0326072
133700000	125300000	97310000	70030000	106700000	105900000	97420000	56810000	95190000	ELSNS[166.9984]PLR	Q9UQ35	Serine/arginine repetitive matrix protein 2 OS=Homo sapiens GN=SRRM2 PE=1 SV=2	995.454	14018611	2	0.160424	0.222315	0.274593	38490000	50330000	45540000	0.132982
0	696328	2.89726e+06	506467	1.1935e+06	4945103	5.37829e+06	5459645	721559	ELSNS[166.9984]PLRENSFGS[166.9984]PLEFR	Q9UQ35	Serine/arginine repetitive matrix protein 2 OS=Homo sapiens GN=SRRM2 PE=1 SV=2	2339.01	14020034	3	1.26253	1.07861	0.703929	109200000	106800000	99230000	0.0495221
162900000	154500000	182100000	139700000	152700000	157200000	125800000	128400000	176100000	ELSSS[166.9984]NSSLSSTSETPNESTSPNTPEPAPR	O43182	Rho GTPase-activating protein 6 OS=Homo sapiens GN=ARHGAP6 PE=1 SV=3	3170.359, 3170.3662	14023121, 14024736	3	0.0849717	0.0606375	0.197444	57690000	40470000	74470000	0.295438
2634000000	2362000000	2283000000	2542000000	2002000000	1730000000	1387000000	1096000000	1835000000	ELTPAS[166.9984]PTC[160.0307]TNSVSK	P28715	DNA repair protein complementing XP-G cells OS=Homo sapiens GN=ERCC5 PE=1 SV=3	1671.73	14016344	2	0.0758887	0.197628	0.25864	983300000	1012000000	1012000000	0.0165297
6750087	9132221	6.02231e+06	13540000	10700000	9737604	11830000	10760000	11320000	ELVSSSSSGS[166.9984]DSDSEVDKK	P53999	Activated RNA polymerase II transcriptional coactivator p15 OS=Homo sapiens GN=SUB1 PE=1 SV=3	2022.84	14024148	2	0.222781	0.174552	0.0473484	7.10833e+06	5.26653e+06	7938616	0.201971
288600000	320200000	248600000	292300000	257700000	241200000	297800000	337200000	240300000	ELVSSSSSGSDS[166.9984]DSEVDK	P53999	Activated RNA polymerase II transcriptional coactivator p15 OS=Homo sapiens GN=SUB1 PE=1 SV=3	1894.7417, 1894.7418	14020640	3	0.125549	0.0988832	0.16702	164200000	188700000	170500000	0.0729225
4.47679e+06	31130000	43250000	21050000	43220000	57890000	64750000	75330000	48280000	EMAHGS[166.9984]QEAEAPGAVAGAAEVPR	Q8IVD9	NudC domain-containing protein 3 OS=Homo sapiens GN=NUDCD3 PE=1 SV=3	2315.01	14020275	3	0.75461	0.455472	0.217108	57340000	64150000	63530000	0.0610565
6279226	25660000	47350000	22540000	50850000	50990000	107400000	59040000	49020000	EMEHNTVC[160.0307]AAGTS[166.9984]PVGEIGEEK	P18583	Protein SON OS=Homo sapiens GN=SON PE=1 SV=4	2425	14021623, 14024179	2, 3	0.77739	0.395209	0.434668	144000000	132600000	146200000	0.0517992
1.17829e+06	2399910	3.77806e+06	58930000	3019.66	3.58168e+06	191376	53890000	26630000	EMFPYEASTPTGIS[166.9984]ASC[160.0307]R	P42167	Lamina-associated polypeptide 2, isoforms beta/gamma OS=Homo sapiens GN=TMPO PE=1 SV=2	2083.85	14019377	3	0.530433	1.5854	0.998014	49280000	41900000	47300000	0.0827511
4.39142e+06	21250000	22320000	49290000	4228294	12030000	12670000	53580000	38120000	EMFPYEASTPTGISAS[166.9984]C[160.0307]R	P42167	Lamina-associated polypeptide 2, isoforms beta/gamma OS=Homo sapiens GN=TMPO PE=1 SV=2	2083.85	14023857	3	0.629033	1.10219	0.593771	34080000	36920000	40530000	0.0869538
30860000	35530000	29570000	54670000	33890000	36780000	32600000	29650000	32000000	EMGS[166.9984]LSIK	O94804	Serine/threonine-protein kinase 10 OS=Homo sapiens GN=STK10 PE=1 SV=1	944.414	14023309	3	0.0980306	0.269416	0.0496269	21420000	24620000	21430000	0.0820205
14760000	19490000	28660000	29370000	27400000	25660000	45460000	36810000	24390000	EMGS[166.9984]LSIKDPK	O94804	Serine/threonine-protein kinase 10 OS=Homo sapiens GN=STK10 PE=1 SV=1	1284.59	14023204	2	0.337015	0.0675551	0.297892	34050000	31680000	37070000	0.0788383
177900000	172700000	186300000	204100000	158900000	202200000	319700000	241500000	251700000	EMLAS[166.9984]DDEEDVSSK	Q0ZGT2	Nexilin OS=Homo sapiens GN=NEXN PE=1 SV=1	1634.61	14021711	2, 3	0.0383449	0.135697	0.156888	148600000	166500000	157500000	0.0568137
0	322515	100.887	27917.7	11302.7	147681	339349	5019.61	601.588	EMLAS[166.9984]DDEEDVSSKVEK	Q0ZGT2	Nexilin OS=Homo sapiens GN=NEXN PE=1 SV=1	1990.82	14024722	3	1.73124	1.19432	1.68983	57700000	41620000	33290000	0.280711
5064164	71560000	124600000	19930000	73810000	96310000	126200000	139700000	115000000	EMLMEDVGS[166.9984]EEEQEEEDEAPFQEK	Q9H1E3	Nuclear ubiquitous casein and cyclin-dependent kinase substrate 1 OS=Homo sapiens GN=NUCKS1 PE=1 SV=1	2937.12	14020309	3	0.892945	0.619568	0.0974101	105200000	118000000	107700000	0.0615099
3.35936e+06	11830000	28730000	4732937	3.53001e+06	17510000	106700000	88390000	23780000	EMLWGSSTQLASDGS[166.9984]PK	Q5JSL3	Dedicator of cytokinesis protein 11 OS=Homo sapiens GN=DOCK11 PE=1 SV=2	1873.8	14020774	3	0.882294	0.901815	0.597082	77200000	48920000	63680000	0.22357
249000000	163700000	160400000	190300000	146500000	133600000	100200000	116900000	167100000	ENAS[166.9984]PAPGTTAEEAMSR	P46379	Large proline-rich protein BAG6 OS=Homo sapiens GN=BAG6 PE=1 SV=2	1798.7296, 1798.7313	14024742, 14027297	2	0.262926	0.189542	0.271889	55470000	68800000	64760000	0.108477
54240000	127200000	66930000	56050000	157500000	60720000	122300000	32250000	49370000	ENDIKPLTS[166.9984]FR	Q14739	Lamin-B receptor OS=Homo sapiens GN=LBR PE=1 SV=2	1399.66	14020222	2, 3	0.470831	0.626445	0.703521	63010000	62970000	61760000	0.0113522
0	259036	490958	618762	686145	0	0	583188	0	ENDLYVLPPLQEEEKHS[166.9984]S[166.9984]EEEDEK	P28715	DNA repair protein complementing XP-G cells OS=Homo sapiens GN=ERCC5 PE=1 SV=3	3046.25	14025138	3	0.982423	0.869482	1.73205	13120000	12150000	14220000	0.0786792
66450000	62170000	50430000	36370000	52770000	61550000	43130000	59330000	46330000	ENDY[243.0297]ESISDLQQGR	Q9NWQ8	Phosphoprotein associated with glycosphingolipid-enriched microdomains 1 OS=Homo sapiens GN=PAG1 PE=1 SV=2	1733.6992, 1733.6998	14021301	2	0.138974	0.254444	0.172992	34590000	30830000	32890000	0.0574571
0	145656	948460	335007	0	1205271	2.19443e+06	1.54502e+06	0	ENENIHNQNPEELC[160.0307]T[181.014]SPTLMTSQVASEPGEAK	Q9UBW5	Bridging integrator 2 OS=Homo sapiens GN=BIN2 PE=1 SV=3	3634.57	14019290	3	1.40049	1.21172	0.904355	114900000	91880000	65330000	0.273484
157800000	151000000	170100000	157900000	152100000	141000000	123300000	154900000	147100000	ENFS[166.9984]PER	Q7Z6E9	E3 ubiquitin-protein ligase RBBP6 OS=Homo sapiens GN=RBBP6 PE=1 SV=1	958.366	14017572	2	0.0606457	0.0571224	0.116115	99000000	91420000	107900000	0.0829526
652300000	338800000	122200000	158800000	68390000	81260000	103000000	15590000	86200000	ENLLLSDS[166.9984]PSC[160.0307]R	O75116	Rho-associated protein kinase 2 OS=Homo sapiens GN=ROCK2 PE=1 SV=4	1470.63	14017874	2	0.718195	0.475683	0.679478	70450000	85790000	88440000	0.119082
979200000	1144000000	831900000	919400000	1029000000	1138000000	973700000	722300000	813400000	ENPPVEDS[166.9984]SDEDDK	Q8TCJ2	Dolichyl-diphosphooligosaccharide--protein glycosyltransferase subunit STT3B OS=Homo sapiens GN=STT3B PE=1 SV=1	1655.59	14017757	2	0.158504	0.10624	0.152161	813100000	704100000	821700000	0.0840844
39970000	21880000	22220000	33900000	39210000	17690000	33570000	22760000	38130000	ENPS[166.9984]PLFSIK	Q9P1Y6	PHD and RING finger domain-containing protein 1 OS=Homo sapiens GN=PHRF1 PE=1 SV=3	1211.57	14024972	2	0.369246	0.370396	0.250708	18760000	15860000	24130000	0.214265
46650000	45880000	42720000	51740000	44440000	44440000	27800000	32390000	36590000	ENQINS[166.9984]FGK	Q13043	Serine/threonine-protein kinase 4 OS=Homo sapiens GN=STK4 PE=1 SV=2	1116.47	14020154	2	0.0461945	0.0899159	0.136282	16660000	19240000	18370000	0.072559
67450000	68510000	53520000	49620000	78810000	57460000	53150000	22110000	48940000	ENSFGS[166.9984]PLEFR	Q9UQ35	Serine/arginine repetitive matrix protein 2 OS=Homo sapiens GN=SRRM2 PE=1 SV=2	1362.57	14018395	2, 3	0.132446	0.243807	0.406708	48910000	47560000	45640000	0.0346899
997921	10200000	39020000	681084	20450000	77760000	42980000	15030000	10460000	ENVATTDT[181.014]LESTTVGTSV	Q15046	Lysine--tRNA ligase OS=Homo sapiens GN=KARS PE=1 SV=3	1904.84	14023688	3	1.18503	1.21449	0.771364	69760000	68500000	71950000	0.0249146
524992	4694818	14380000	1.80137e+06	9854496	11140000	33760000	9483193	11650000	ENVEYIEREES[166.9984]DGEYDEFGR	O95218	Zinc finger Ran-binding domain-containing protein 2 OS=Homo sapiens GN=ZRANB2 PE=1 SV=2	2545.01	14020177	3	1.08799	0.666113	0.734215	47010000	41380000	41370000	0.0752167
60720000	55060000	42220000	53650000	52720000	51320000	35120000	23350000	39260000	EPAITSQNS[166.9984]PEAR	P23193	Transcription elongation factor A protein 1 OS=Homo sapiens GN=TCEA1 PE=1 SV=2	1479.65	14021445	2	0.179988	0.0223135	0.253381	34550000	32760000	40240000	0.108948
5.20616e+06	20800000	62450000	9219682	25200000	50650000	164300000	136700000	60450000	EPEMPGPREES[166.9984]EEEEDEDDEEEEEEEK	P35659	Protein DEK OS=Homo sapiens GN=DEK PE=1 SV=1	3359.1907, 3359.192	14023810	3	1.00368	0.736858	0.446458	140800000	160700000	146300000	0.0688456
2835000000	2019000000	1787000000	2227000000	2195000000	2264000000	1676000000	1923000000	1748000000	EPLIPAS[166.9984]PK	Q9Y613	FH1/FH2 domain-containing protein 1 OS=Homo sapiens GN=FHOD1 PE=1 SV=3	1031.52	14016749	2	0.248661	0.0154936	0.0712711	951700000	1084000000	1132000000	0.0884334
996484	1.84719e+06	5.01581e+06	1.67353e+06	2401316	15920000	25590000	2.61011e+06	621110	EPQEERS[166.9984]QQQDDIEELETK	Q9H4A3	Serine/threonine-protein kinase WNK1 OS=Homo sapiens GN=WNK1 PE=1 SV=2	2411.02	14020197	3	0.8085	1.20381	1.44449	47880000	45510000	55860000	0.108995
43360000	42620000	31130000	53370000	40020000	9474091	53720000	35520000	33480000	EPS[166.9984]ARLLK	Q92600	Cell differentiation protein RCD1 homolog OS=Homo sapiens GN=RQCD1 PE=1 SV=1	993.511	14018646	2	0.175665	0.656273	0.272412	27360000	27940000	24070000	0.0788897
606919	7.13852e+06	48140000	3.88458e+06	20360000	100000000	81320000	74440000	23510000	EPSYPMPVQETQAPES[166.9984]PGENSEQALQTLSPR	Q7Z434	Mitochondrial antiviral-signaling protein OS=Homo sapiens GN=MAVS PE=1 SV=2	3477.55	14016776	2, 3	1.38313	1.24112	0.528451	340300000	262000000	221000000	0.22087
0	0	3.18787e+06	0	1.34037e+06	4006832	528756	1.13512e+06	1.53337e+06	EPSYPMPVQETQAPESPGENSEQALQTLS[166.9984]PR	Q7Z434	Mitochondrial antiviral-signaling protein OS=Homo sapiens GN=MAVS PE=1 SV=2	3477.55	14020981	3	1.73205	1.14433	0.474679	32990000	23580000	14660000	0.386049
8630471	24770000	51770000	19360000	23720000	52340000	57370000	68990000	39000000	EPVADEEEEDS[166.9984]DDDVEPITEFR	P54105	Methylosome subunit pICln OS=Homo sapiens GN=CLNS1A PE=1 SV=1	2645.026, 2645.0283	14023853	3	0.767746	0.563263	0.27433	37180000	38960000	47240000	0.130538
121500000	82620000	85760000	115100000	95270000	51860000	61440000	76530000	92870000	EQAEGSEPT[181.014]SGTEGPEHSVNGPASPALNQGS	P08575	Receptor-type tyrosine-protein phosphatase C OS=Homo sapiens GN=PTPRC PE=1 SV=2	3101.29	14016891	2	0.223521	0.370031	0.204286	37220000	39100000	40860000	0.0466034
101900000	75030000	30380000	44240000	43280000	54080000	33360000	9352221	24220000	EQAEGSEPTSGTEGPEHSVNGPAS[166.9984]PALNQGS	P08575	Receptor-type tyrosine-protein phosphatase C OS=Homo sapiens GN=PTPRC PE=1 SV=2	3101.29	14022783	2	0.522789	0.126643	0.543112	22120000	25280000	28500000	0.126089
54050000	54570000	41490000	36000000	45010000	52520000	38290000	24080000	40810000	EQEGEYYC[160.0307]TAFNR	P16284	Platelet endothelial cell adhesion molecule OS=Homo sapiens GN=PECAM1 PE=1 SV=1	1666.68	14019165	2	0.148015	0.185831	0.262261	12090000	12060000	12480000	0.0191898
45840000	67250000	51580000	72020000	68120000	47180000	50010000	49120000	37330000	EQGGSGLGSGS[166.9984]SGGGGSTSGLGSGYIGR	Q2M2I8	AP2-associated protein kinase 1 OS=Homo sapiens GN=AAK1 PE=1 SV=3	2466.05	14016695	3	0.201897	0.213944	0.155603	42440000	40800000	37680000	0.0599912
68440000	83610000	58000000	76100000	65140000	75870000	101500000	118100000	72550000	EQGTES[166.9984]RS[166.9984]S[166.9984]TPLPTISSSAENTR	P42166	Lamina-associated polypeptide 2, isoform alpha OS=Homo sapiens GN=TMPO PE=1 SV=2	2675.06	14020864	2, 3	0.183922	0.0865334	0.236718	45400000	58810000	44260000	0.163497
80700000	78050000	73160000	86440000	85430000	94990000	63740000	43580000	53600000	EQGTES[166.9984]RS[166.9984]STPLPTISSSAENTR	P42166	Lamina-associated polypeptide 2, isoform alpha OS=Homo sapiens GN=TMPO PE=1 SV=2	2595.09	14017968	3	0.0494811	0.0590449	0.187921	67190000	69500000	70060000	0.0220749
14280000	35150000	117300000	65210000	44220000	51500000	214800000	151600000	77810000	EQGTES[166.9984]RSSTPLPTISSSAENTR	P42167	Lamina-associated polypeptide 2, isoforms beta/gamma OS=Homo sapiens GN=TMPO PE=1 SV=2	2515.13	14021821	3	0.979961	0.19868	0.463046	170000000	155400000	180900000	0.0758127
68320000	59810000	54970000	61730000	48300000	50690000	40350000	59550000	65840000	EQGTESRS[166.9984]S[166.9984]T[181.014]PLPTISSSAENTR	P42166	Lamina-associated polypeptide 2, isoform alpha OS=Homo sapiens GN=TMPO PE=1 SV=2	2675.05	14023052	2, 3	0.110735	0.133728	0.240353	20360000	23420000	16260000	0.179509
57300000	83450000	59730000	94500000	89050000	17130000	40030000	44880000	59520000	EQGTESRS[166.9984]S[166.9984]TPLPTISSSAENTR	P42166	Lamina-associated polypeptide 2, isoform alpha OS=Homo sapiens GN=TMPO PE=1 SV=2	2595.1	14020595	3	0.216192	0.645541	0.210757	40860000	38630000	46150000	0.0922247
2268.12	0	2549081	98140000	545865	497162	0	149500000	38090000	EQGTESRSS[166.9984]T[181.014]PLPTISSSAENTR	P42166	Lamina-associated polypeptide 2, isoform alpha OS=Homo sapiens GN=TMPO PE=1 SV=2	2595.09	14021504	2, 3	1.72974	1.70473	1.24242	140900000	141200000	133700000	0.0306362
28810000	29840000	30920000	46070000	43170000	30530000	28680000	29020000	31070000	EQIS[166.9984]DIDDAVR	P53999	Activated RNA polymerase II transcriptional coactivator p15 OS=Homo sapiens GN=SUB1 PE=1 SV=3	1340.57	14019651	2	0.0353388	0.206974	0.0436952	28100000	21370000	27230000	0.143169
90870000	58170000	62330000	52900000	45020000	71720000	49130000	75770000	55040000	EQLS[166.9984]ETEGS[166.9984]GEDEPGNDPSETTQK	Q13107	Ubiquitin carboxyl-terminal hydrolase 4 OS=Homo sapiens GN=USP4 PE=1 SV=3	2724	14020065	2	0.252643	0.242604	0.233247	36850000	41200000	38850000	0.0558771
70750000	99590000	69470000	27090000	103900000	115600000	106000000	52840000	50260000	EQLSETEGS[166.9984]GEDEPGNDPSETTQK	Q13107	Ubiquitin carboxyl-terminal hydrolase 4 OS=Homo sapiens GN=USP4 PE=1 SV=3	2644.04	14023274	3	0.213073	0.584951	0.451409	41500000	45670000	50520000	0.0983573
0	662910	796736	1.08121e+06	444352	1.25385e+06	547199	2.54194e+06	972288	EQNSALPTSS[166.9984]QDEELMEVVEK	Q9UQ35	Serine/arginine repetitive matrix protein 2 OS=Homo sapiens GN=SRRM2 PE=1 SV=2	2443.0586, 2443.0596	14021099	3	0.876877	0.460194	0.776088	20900000	14060000	23380000	0.248216
30190000	43970000	26350000	48590000	48270000	15130000	22670000	27400000	25450000	EQPEMEDANS[166.9984]EK	Q13523	Serine/threonine-protein kinase PRP4 homolog OS=Homo sapiens GN=PRPF4B PE=1 SV=3	1486.54	14024178	2	0.276555	0.51504	0.0944295	20860000	19530000	20930000	0.0385939
228000000	196000000	167600000	192400000	181900000	168800000	131300000	172700000	186200000	EQSEVSVS[166.9984]PR	Q7L4I2	Arginine/serine-rich coiled-coil protein 2 OS=Homo sapiens GN=RSRC2 PE=1 SV=1	1197.51	14020002	2	0.153235	0.0653131	0.175074	92340000	135700000	121600000	0.189772
79020000	71380000	65690000	62400000	57300000	86280000	60340000	60870000	52520000	ERDHS[166.9984]PTPSVFNS[166.9984]DEER	Q6UN15	Pre-mRNA 3'-end-processing factor FIP1 OS=Homo sapiens GN=FIP1L1 PE=1 SV=1	2161.82	14021839	3	0.0928603	0.225327	0.0807355	39710000	42110000	33870000	0.109897
60485	43952.4	1745446	0	0	783824	2.29559e+06	2776488	91809.9	ERDHS[166.9984]PTPSVFNSDEER	Q6UN15	Pre-mRNA 3'-end-processing factor FIP1 OS=Homo sapiens GN=FIP1L1 PE=1 SV=1	2081.85	14019408	3	1.58543	1.73205	0.831649	79850000	66980000	33640000	0.396443
192793	4.06175e+06	9140687	0	2.00382e+06	1538970	384393	2.76278e+06	1.47831e+06	EREC[160.0307]SPSS[166.9984]PLPPLPEDEEGSEVTNSK	Q96GY3	Protein lin-37 homolog OS=Homo sapiens GN=LIN37 PE=1 SV=1	2950.26	14026288	5	1.00504	0.888108	0.772113	250600000	380800000	166900000	0.40507
3.9023e+06	33290000	59810000	25670000	47810000	28450000	88060000	91110000	67380000	EREDESEDES[166.9984]DILEESPC[160.0307]GR	Q9NSY0	Nuclear receptor-binding protein 2 OS=Homo sapiens GN=NRBP2 PE=1 SV=2	2460.93	14018087	3	0.864911	0.354961	0.157093	72540000	73790000	83370000	0.0773825
244187	411701	5422148	404927	3.48997e+06	4.50298e+06	3248922	4907753	3.9969e+06	ERPAEPLT[181.014]PPPSYGHQPQTGSGESSGASGDK	O43294	Transforming growth factor beta-1-induced transcript 1 protein OS=Homo sapiens GN=TGFB1I1 PE=1 SV=2	3201.41	14024730	4	1.45228	0.762531	0.205062	84900000	83000000	48410000	0.284883
3.52995e+06	6304808	12160000	6.2971e+06	7.09848e+06	8504355	54160000	13820000	7237322	ERPAEPLTPPPSY[243.0297]GHQPQTGSGESSGASGDK	O43294	Transforming growth factor beta-1-induced transcript 1 protein OS=Homo sapiens GN=TGFB1I1 PE=1 SV=2	3201.41	14019896	4	0.60092	0.153061	1.01325	109000000	86070000	104700000	0.121978
2.19757e+06	4.05181e+06	8584011	2.53652e+06	1236175	3.68504e+06	21750000	28230000	9163556	ERPSS[166.9984]AIYPSDSFR	Q92974	Rho guanine nucleotide exchange factor 2 OS=Homo sapiens GN=ARHGEF2 PE=1 SV=4	1691.7408, 1691.7412	14026533	3	0.664473	0.492865	0.491761	65260000	132600000	140000000	0.365668
130600000	147800000	128300000	132800000	130500000	127200000	112700000	111200000	107500000	ERS[166.9984]GVSLAALK	P16403	Histone H1.2 OS=Homo sapiens GN=HIST1H1C PE=1 SV=2	1210.62	14018545	2	0.0786079	0.0216249	0.0242285	81820000	87950000	92810000	0.0629204
75190000	45040000	49450000	49260000	43190000	43820000	34610000	30750000	38000000	ERTESEVPPRPAS[166.9984]PK	Q9Y3L3	SH3 domain-binding protein 1 OS=Homo sapiens GN=SH3BP1 PE=1 SV=3	1759.84	14023249	2	0.287907	0.0734765	0.105288	20900000	15980000	17000000	0.144582
89250000	75440000	61450000	79910000	78520000	63520000	58710000	76710000	66670000	ES[166.9984]EDKPEIEDVGSDEEEEKK	P07900	Heat shock protein HSP 90-alpha OS=Homo sapiens GN=HSP90AA1 PE=1 SV=5	2400.98	14023293	2	0.1844	0.12284	0.133901	40300000	43050000	44010000	0.0453586
44790000	28250000	70760000	234000000	14710000	16650000	29120000	154300000	133300000	ES[166.9984]EKSDGDPIVDPEK	Q8TAQ2	SWI/SNF complex subunit SMARCC2 OS=Homo sapiens GN=SMARCC2 PE=1 SV=1	1724.72	14026743	3	0.44705	1.42505	0.634989	37110000	69450000	65970000	0.308684
20410000	114900000	163100000	40790000	169700000	194900000	243100000	237300000	134900000	ES[166.9984]PRPLQLPGAEGPAIS[166.9984]DGEEGGGEPGAGGGAAGAAGAGR	Q6PKG0	La-related protein 1 OS=Homo sapiens GN=LARP1 PE=1 SV=2	3687.61	14018049	2, 3	0.729724	0.611757	0.296753	261900000	253700000	316300000	0.122694
18510000	42230000	15190000	56150000	41960000	13060000	19490000	20320000	13960000	ES[166.9984]S[166.9984]IRSVQETVLPIK	P51608	Methyl-CpG-binding protein 2 OS=Homo sapiens GN=MECP2 PE=1 SV=1	1845.88	14017959	2	0.58265	0.592592	0.192896	13800000	17990000	19110000	0.164971
52650000	41780000	42420000	63710000	48390000	49900000	43720000	40520000	42360000	ES[166.9984]SETPDQFMTADETR	P16070	CD44 antigen OS=Homo sapiens GN=CD44 PE=1 SV=3	1923.73	14021081	3	0.133711	0.156351	0.0380566	39700000	39380000	43900000	0.0615302
306700000	318500000	206100000	137700000	285200000	366700000	239000000	90490000	177700000	ES[166.9984]SPIPS[166.9984]PTSDRK	Q01082	Spectrin beta chain, non-erythrocytic 1 OS=Homo sapiens GN=SPTBN1 PE=1 SV=2	1560.63	14018878, 14024991, 14028018	2, 3	0.222917	0.441012	0.441437	105800000	126300000	120300000	0.0897242
72660000	74480000	51400000	80640000	78760000	46890000	50840000	50510000	55340000	ES[166.9984]SPIPSPTSDR	Q01082	Spectrin beta chain, non-erythrocytic 1 OS=Homo sapiens GN=SPTBN1 PE=1 SV=2	1352.57	14016804	2	0.193898	0.275818	0.0516636	28860000	31020000	39370000	0.167773
15610000	19750000	16790000	8419535	20390000	27150000	25050000	6.77774e+06	8881795	ES[166.9984]SPLYSPTFSDSTSAVK	P46821	Microtubule-associated protein 1B OS=Homo sapiens GN=MAP1B PE=1 SV=2	1982.86	14023260	2	0.122694	0.508506	0.736752	12080000	11800000	11100000	0.0432914
1931000000	1844000000	1804000000	1416000000	1764000000	1638000000	963900000	936700000	1487000000	ES[166.9984]TESSNTTIEDEDVK	Q13557	Calcium/calmodulin-dependent protein kinase type II subunit delta OS=Homo sapiens GN=CAMK2D PE=1 SV=3	1863.74	14016953	2	0.0349166	0.109709	0.274674	743500000	858800000	905600000	0.0997975
0	4.71986e+06	17050000	56698.6	6538322	14920000	99180000	45870000	16670000	ESAS[166.9984]PTIPNLDLLEAHTK	O75151	Lysine-specific demethylase PHF2 OS=Homo sapiens GN=PHF2 PE=1 SV=4	2015.97	14016894, 14022930	3, 4	1.21317	1.03907	0.776119	266500000	247100000	201500000	0.139988
416967	17160000	20410000	3982663	17300000	22960000	23910000	21860000	13660000	ESDKEEPVTPTSGGGPMSPQDDEAEEES[166.9984]DNELSSGTGDVSK	Q5R372	Rab GTPase-activating protein 1-like OS=Homo sapiens GN=RABGAP1L PE=1 SV=1	4303.73	14026874	3	0.847283	0.660635	0.273791	22840000	21840000	22140000	0.0230392
422700000	789400000	793900000	374700000	860400000	1005000000	866000000	519700000	511000000	ESDQTLAALLS[166.9984]PK	P18583	Protein SON OS=Homo sapiens GN=SON PE=1 SV=4	1452.7	14016581	2, 3	0.318582	0.442178	0.320285	601900000	632400000	685900000	0.066433
53600000	60640000	36240000	30430000	43720000	56630000	37130000	30110000	28600000	ESEDDLNKES[166.9984]EEEVGPTK	O43719	HIV Tat-specific factor 1 OS=Homo sapiens GN=HTATSF1 PE=1 SV=1	2114.86	14026496	3	0.250368	0.300515	0.142486	31340000	29940000	28600000	0.0457313
394300000	356900000	333100000	294500000	368500000	294900000	197900000	160700000	266900000	ESEDKPEIEDVGS[166.9984]DEEEEK	P07900	Heat shock protein HSP 90-alpha OS=Homo sapiens GN=HSP90AA1 PE=1 SV=5	2272.8823, 2272.8843, 2272.8845, 2272.8887	14016884	2, 3	0.0853569	0.133445	0.258454	172300000	241200000	239400000	0.180442
153100000	104800000	105200000	123000000	89660000	120700000	67490000	88040000	128100000	ESEDKPEIEDVGS[166.9984]DEEEEKK	P07900	Heat shock protein HSP 90-alpha OS=Homo sapiens GN=HSP90AA1 PE=1 SV=5	2400.9785, 2400.979, 2400.9792, 2400.9805, 2400.9849	14018825, 14021037	2	0.229451	0.167571	0.326029	38290000	39370000	42350000	0.0525654
183000000	166300000	122600000	212300000	141100000	117800000	134900000	118600000	135200000	ESEQES[166.9984]EEEILAQK	Q9BW71	HIRA-interacting protein 3 OS=Homo sapiens GN=HIRIP3 PE=1 SV=3	1728.72	14027690	3	0.198281	0.313445	0.0733105	88520000	104400000	109000000	0.106769
35300000	78760000	93350000	64860000	63580000	71920000	120100000	114200000	93410000	ESESALMEDRDES[166.9984]EVS[166.9984]DEGGSPISSEGQEPR	O14976	Cyclin-G-associated kinase OS=Homo sapiens GN=GAK PE=1 SV=2	3498.34	14018021	2, 3	0.436784	0.0672504	0.128347	128400000	107700000	126900000	0.0953928
7932000000	7473000000	5829000000	5997000000	5965000000	6865000000	4902000000	5062000000	4937000000	ESESEAKVDGETAS[166.9984]DSESR	O95674	Phosphatidate cytidylyltransferase 2 OS=Homo sapiens GN=CDS2 PE=1 SV=1	2092.82	14016341, 14016731, 14022229	2, 3	0.156223	0.0813664	0.0169344	3216000000	3602000000	3355000000	0.0576532
3.04787e+06	3.88432e+06	6.31568e+06	4335014	8.19796e+06	12410000	6316892	4472386	3.4085e+06	ESESEDSS[166.9984]DDEPLIK	P35659	Protein DEK OS=Homo sapiens GN=DEK PE=1 SV=1	1759.68	14021892	2	0.384409	0.485758	0.31094	10890000	8.31206e+06	10720000	0.144556
1736000000	1963000000	1717000000	1682000000	1580000000	1897000000	1836000000	2434000000	1931000000	ESLKEEDES[166.9984]DDDNM	P25788	Proteasome subunit alpha type-3 OS=Homo sapiens GN=PSMA3 PE=1 SV=2	1735.5862, 1735.5875	14016561	2	0.0758161	0.0941007	0.155472	1313000000	1376000000	1479000000	0.0603162
1979000000	1630000000	1565000000	794800000	1824000000	2197000000	1358000000	683500000	1095000000	ESPDGSYTEEQS[166.9984]QESEMK	Q96RU3	Formin-binding protein 1 OS=Homo sapiens GN=FNBP1 PE=1 SV=2	2140.7874, 2140.7896	14019796	2, 3	0.129094	0.452411	0.325168	450800000	569100000	578500000	0.133576
8063852	14060000	24590000	16120000	19520000	26480000	57120000	31850000	26440000	ESPRPLQLPGAEGPAIS[166.9984]DGEEGGGEPGAGGGAAGAAGAGR	Q6PKG0	La-related protein 1 OS=Homo sapiens GN=LARP1 PE=1 SV=2	3607.6426, 3607.6445	14017378	2	0.537276	0.255037	0.425691	79480000	72100000	82150000	0.0668168
99210000	91270000	75690000	96820000	93460000	93510000	79420000	80250000	80950000	ESS[166.9984]DDDTPFDGSNYLADK	Q7Z401	C-myc promoter-binding protein OS=Homo sapiens GN=DENND4A PE=1 SV=2	2055.77	14022821	2	0.134858	0.0203562	0.00954933	67610000	66910000	62540000	0.041827
612400000	859200000	706900000	865100000	727500000	788100000	897100000	704100000	740000000	ESS[166.9984]PIPS[166.9984]PTSDRK	Q01082	Spectrin beta chain, non-erythrocytic 1 OS=Homo sapiens GN=SPTBN1 PE=1 SV=2	1560.63	14020317	2	0.17148	0.0869022	0.131531	481200000	430200000	574700000	0.147939
328600000	352900000	325600000	348400000	293400000	370700000	246300000	336400000	287100000	ESS[166.9984]VDRPTFLDK	Q9HCJ0	Trinucleotide repeat-containing gene 6C protein OS=Homo sapiens GN=TNRC6C PE=1 SV=3	1473.66	14017764	3	0.0445963	0.117885	0.155611	176400000	213800000	229500000	0.132059
203100000	177100000	141000000	196600000	181300000	169300000	132500000	140100000	142700000	ESSANNSVS[166.9984]PSESLR	Q04726	Transducin-like enhancer protein 3 OS=Homo sapiens GN=TLE3 PE=1 SV=2	1643.69	14021021	2	0.179508	0.0750176	0.0382878	88370000	88120000	105900000	0.108296
9651250	15430000	21120000	10050000	13590000	14750000	16240000	23170000	18980000	ESSTSEGADQKMS[166.9984]S[166.9984]PEDDSDTK	Q15424	Scaffold attachment factor B1 OS=Homo sapiens GN=SAFB PE=1 SV=4	2490.87	14024582	2	0.372356	0.191329	0.179321	10870000	10000000	12790000	0.127233
385600000	258300000	197900000	371800000	238800000	235600000	270300000	225200000	209300000	ESTESSNTT[181.014]IEDEDVK	Q13557	Calcium/calmodulin-dependent protein kinase type II subunit delta OS=Homo sapiens GN=CAMK2D PE=1 SV=3	1863.73	14018657	3	0.34147	0.275565	0.134691	172500000	193600000	195600000	0.0683562
3670000000	5473000000	4118000000	2116000000	4590000000	6062000000	4117000000	1870000000	3200000000	ETES[166.9984]EAEDNLDDLEK	Q8IYB3	Serine/arginine repetitive matrix protein 1 OS=Homo sapiens GN=SRRM1 PE=1 SV=2	1816.7	14019093, 14021076	2, 3	0.212371	0.468536	0.368937	2109000000	2257000000	2453000000	0.0759161
1836000000	1544000000	1392000000	1731000000	1440000000	1550000000	1384000000	1624000000	1353000000	ETFS[166.9984]SAEGTVDK	P46100	Transcriptional regulator ATRX OS=Homo sapiens GN=ATRX PE=1 SV=5	1350.55	14018491	2, 3	0.141858	0.0933721	0.102035	920300000	878100000	1043000000	0.0904437
33140000	73940000	70460000	69350000	73770000	71500000	101200000	145700000	65640000	ETNLDS[166.9984]LPLVDTHSK	P08670	Vimentin OS=Homo sapiens GN=VIM PE=1 SV=4	1748.8083, 1748.8094	14016733	2	0.382195	0.0308956	0.385037	92500000	85220000	89220000	0.0409747
15910000	115600000	337300000	22320000	186900000	253100000	307500000	351800000	282500000	ETNNSNAQNPS[166.9984]EEEGEGQDEDILPLTLEEK	O43422	52 kDa repressor of the inhibitor of the protein kinase OS=Homo sapiens GN=PRKRIR PE=2 SV=2	3409.44	14023936	3	1.05273	0.771112	0.111791	273600000	291700000	281200000	0.0322102
181900000	159800000	409300000	2005000000	28290000	22210000	86850000	2259000000	1105000000	ETPHS[166.9984]PGVEDAPIAK	Q9UHB6	LIM domain and actin-binding protein 1 OS=Homo sapiens GN=LIMA1 PE=1 SV=1	1627.7341, 1627.735	14020745	2, 3	0.551712	1.66823	0.944796	1211000000	1414000000	1445000000	0.0936853
684734	2.03113e+06	9980878	2.34441e+06	9956582	8.24071e+06	20470000	12740000	13870000	ETSFGS[166.9984]SENITMTSLSK	Q9UMZ2	Synergin gamma OS=Homo sapiens GN=SYNRG PE=1 SV=2	1898.81	14020246	2	1.18702	0.583129	0.266044	40050000	29180000	39370000	0.168204
531700000	454300000	526200000	523300000	575300000	588300000	489500000	629800000	449000000	ETSSPGTDDVFTPAPS[166.9984]DSPSSQR	P19634	Sodium/hydrogen exchanger 1 OS=Homo sapiens GN=SLC9A1 PE=1 SV=2	2445.01	14016334	2	0.0856768	0.061168	0.181495	378800000	338000000	414700000	0.101748
210602	0	241047	0	127984	5.87475e+06	0	2.67555e+06	0	ETSSPGTDDVFTPAPSDS[166.9984]PSSQR	P19634	Sodium/hydrogen exchanger 1 OS=Homo sapiens GN=SLC9A1 PE=1 SV=2	2445	14022478	3	0.871908	1.67696	1.73205	18940000	11100000	9386231	0.38759
18590000	44800000	54800000	41060000	54050000	63360000	75510000	66460000	52810000	ETVSEAPPLLFS[166.9984]DEEEK	Q641Q2	WASH complex subunit FAM21A OS=Homo sapiens GN=FAM21A PE=1 SV=3	1999.88	14016896	3	0.474658	0.212037	0.176005	71150000	78380000	93230000	0.139113
7589064	6919132	27650000	254500000	991476	2.5902e+06	4.68823e+06	283500000	138400000	EVDATS[166.9984]PAPSTSSTVK	Q16666	Gamma-interferon-inducible protein 16 OS=Homo sapiens GN=IFI16 PE=1 SV=3	1656.73	14019967	2, 3	0.838296	1.69602	0.98065	141700000	158600000	169200000	0.0886246
59130000	58400000	37290000	100100000	84770000	35990000	43500000	37610000	49180000	EVDDILGEGSDDS[166.9984]DSEK	Q9Y5B0	RNA polymerase II subunit A C-terminal domain phosphatase OS=Homo sapiens GN=CTDP1 PE=1 SV=3	1889.71	14027243	2	0.240356	0.454738	0.13321	27790000	28570000	26900000	0.0301082
18370000	17060000	16090000	21450000	21950000	27360000	20440000	17320000	12720000	EVDEDS[166.9984]EPEREVR	Q53GS9	U4/U6.U5 tri-snRNP-associated protein 2 OS=Homo sapiens GN=USP39 PE=1 SV=2	1668.67	14022364	2	0.0666276	0.138949	0.230799	13110000	11650000	12880000	0.0625668
13930000	20090000	12600000	31580000	10910000	15830000	8550451	7370516	14030000	EVDGLLTSEPMGS[166.9984]PVSSK	Q8WWM7	Ataxin-2-like protein OS=Homo sapiens GN=ATXN2L PE=1 SV=2	1912.86	14023715	3	0.257152	0.555428	0.355937	21660000	22650000	22860000	0.0286225
44800.2	4.99928e+06	14190000	3.27955e+06	9013940	9322142	9907764	9085398	4876470	EVDPSTGELQSLQMPESEGPSS[166.9984]LDPSQEGPTGLK	Q13501	Sequestosome-1 OS=Homo sapiens GN=SQSTM1 PE=1 SV=1	3606.605, 3606.6062	14021730	2	1.1195	0.472326	0.339209	6472421	13550000	11190000	0.346366
72210000	50680000	53520000	58110000	51200000	47340000	44730000	42480000	49910000	EVDQDDEENS[166.9984]EEDEMDSGTMVR	Q13043	Serine/threonine-protein kinase 4 OS=Homo sapiens GN=STK4 PE=1 SV=2	2638.924, 2638.926	14018519	2	0.198918	0.104497	0.0833592	29870000	29000000	28310000	0.0269005
63750000	73450000	58470000	43440000	77100000	48780000	49300000	35910000	38200000	EVDYSDS[166.9984]LTEK	P51532	Transcription activator BRG1 OS=Homo sapiens GN=SMARCA4 PE=1 SV=2	1365.54	14017686	3	0.116491	0.320521	0.174097	39630000	50990000	39820000	0.149599
192000000	211200000	166400000	182800000	173500000	177200000	161400000	165300000	159900000	EVEDKES[166.9984]EGEEEDEDEDLSK	O95218	Zinc finger Ran-binding domain-containing protein 2 OS=Homo sapiens GN=ZRANB2 PE=1 SV=2	2419.8997, 2419.9001	14017532	2	0.118378	0.0263293	0.0171854	141800000	137100000	144400000	0.0262225
58.788	814.865	1191086	48767.9	211408	21504.6	1.29817e+06	16810000	3.49531e+06	EVEEELATSGGQS[166.9984]PTGEQIPQFQQR	Q9UPN3	Microtubule-actin cross-linking factor 1, isoforms 1/2/3/5 OS=Homo sapiens GN=MACF1 PE=1 SV=4	2825.27	14027394	3	1.73015	1.09357	1.1656	32090000	20120000	21740000	0.263446
34320000	32190000	21600000	24210000	30950000	36530000	21510000	11640000	20570000	EVLYDS[166.9984]EGLS[166.9984]GEER	Q9H7N4	Splicing factor, arginine/serine-rich 19 OS=Homo sapiens GN=SCAF1 PE=1 SV=3	1742.65	14019135	2	0.231964	0.201846	0.304211	9095072	11700000	11660000	0.137964
49640000	59100000	45490000	74300000	63460000	37530000	45730000	42850000	50930000	EVNS[166.9984]QEEEEEELLR	Q96RL1	BRCA1-A complex subunit RAP80 OS=Homo sapiens GN=UIMC1 PE=1 SV=2	1812.75	14018327	2	0.135684	0.323362	0.0880611	26980000	34520000	39490000	0.187113
24820000	54250000	112800000	35970000	48830000	87390000	154600000	156200000	90540000	EVS[166.9984]DDEAEEKEDK	P07900	Heat shock protein HSP 90-alpha OS=Homo sapiens GN=HSP90AA1 PE=1 SV=5	1602.6	14021797	2	0.700255	0.466212	0.279978	167100000	174000000	191100000	0.0696503
26050000	35820000	33490000	32380000	42580000	41790000	29360000	14180000	20380000	EVS[166.9984]PEVVR	Q5T200	Zinc finger CCCH domain-containing protein 13 OS=Homo sapiens GN=ZC3H13 PE=1 SV=1	994.459	14018619	2	0.160535	0.145816	0.358212	30270000	28860000	36320000	0.124564
148200000	143000000	124100000	131700000	125900000	168100000	109700000	112600000	98480000	EVS[166.9984]PSDVR	Q8WYP5	Protein ELYS OS=Homo sapiens GN=AHCTF1 PE=1 SV=3	968.408	14023968	2, 3	0.0916138	0.161201	0.0697427	78270000	76560000	100900000	0.159379
57810000	68930000	51040000	87810000	88070000	42370000	50730000	49560000	44030000	EYAENIGDGRS[166.9984]PEFR	Q8WYA6	Beta-catenin-like protein 1 OS=Homo sapiens GN=CTNNBL1 PE=1 SV=1	1819.7623, 1819.7634	14020818	2	0.152425	0.361652	0.0743896	34420000	31640000	38500000	0.0989997
0	0	4.62022e+06	39526.3	525386	2.11311e+06	10730000	35940000	1.63282e+06	EYIPGQPPLSQS[166.9984]SDSSPTRNSEPAGLETPEAK	P07814	Bifunctional glutamate/proline--tRNA ligase OS=Homo sapiens GN=EPRS PE=1 SV=5	3449.56	14027494	3	1.73205	1.21488	1.10385	4409319	5889945	2.51621e+06	0.395865
134600000	94580000	79070000	109200000	100000000	85900000	64400000	67890000	91500000	EYIPGQPPLSQSSDSS[166.9984]PTR	P07814	Bifunctional glutamate/proline--tRNA ligase OS=Homo sapiens GN=EPRS PE=1 SV=5	2125.9417, 2125.9438	14016413	3	0.278855	0.119304	0.197628	55750000	73180000	66900000	0.135235
117856	324858	7.42542e+06	170816	898187	14940000	14020000	16250000	2.93293e+06	EYVNVS[166.9984]QELHPGAAK	O43561	Linker for activation of T-cells family member 1 OS=Homo sapiens GN=LAT PE=1 SV=1	1721.79	14019900	3	1.58636	1.56005	0.644451	58820000	66310000	41630000	0.227639
271900000	256200000	226300000	243800000	228200000	228900000	207700000	229000000	213300000	EYVSNDAAQS[166.9984]DDEEK	Q5JSH3	WD repeat-containing protein 44 OS=Homo sapiens GN=WDR44 PE=1 SV=1	1779.6562, 1779.6581	14016577	3	0.0921218	0.0377153	0.0509626	146000000	184600000	196900000	0.151042
1.13844e+06	4462754	22910000	1.76842e+06	10160000	26840000	58800000	71610000	24560000	FAFSPLS[166.9984]EEEEEDEQK	Q8NBN3	Transmembrane protein 87A OS=Homo sapiens GN=TMEM87A PE=1 SV=3	1993.79	14017107	3	1.2341	0.987563	0.470894	115600000	112900000	102700000	0.0616275
334600000	307900000	310600000	301000000	279700000	303900000	267200000	336400000	283400000	FAS[166.9984]DDEHDEHDENGATGPVK	P05455	Lupus La protein OS=Homo sapiens GN=SSB PE=1 SV=2	2249.8591, 2249.8599, 2249.8613	14019441, 14024901	2, 3	0.0462636	0.0448152	0.122415	220300000	213700000	248000000	0.0800566
61890000	92000000	49130000	60940000	102700000	61200000	69860000	40380000	36570000	FAS[166.9984]ENDLPEWK	P43487	Ran-specific GTPase-activating protein OS=Homo sapiens GN=RANBP1 PE=1 SV=1	1415.59	14019361	2	0.325274	0.320701	0.372318	11510000	12750000	8.32108e+06	0.21038
42350000	49120000	37740000	43290000	33970000	37910000	35370000	41000000	38220000	FC[160.0307]EC[160.0307]DNFNC[160.0307]DR	P05556	Integrin beta-1 OS=Homo sapiens GN=ITGB1 PE=1 SV=2	1536.53	14022548	2	0.132901	0.121868	0.0736994	24640000	31020000	29750000	0.11862
32684.7	2.86255e+06	10960000	889607	9858055	17160000	29600000	5668542	4.52085e+06	FDS[166.9984]NEEDSASVFSPSFGLK	Q02880	DNA topoisomerase 2-beta OS=Homo sapiens GN=TOP2B PE=1 SV=3	2142.8909, 2142.8918	14020585	2	1.22798	0.87604	1.0676	55530000	30330000	35600000	0.328299
101600000	98480000	89370000	80210000	73680000	46460000	68810000	86750000	88270000	FDSS[166.9984]FSR	P17026	Zinc finger protein 22 OS=Homo sapiens GN=ZNF22 PE=1 SV=3	925.344	14016656	2	0.065864	0.268043	0.133164	42780000	39940000	44910000	0.0586094
748000000	1498000000	1339000000	1148000000	1292000000	1394000000	1124000000	1236000000	1279000000	FEEESKEPVADEEEEDS[166.9984]DDDVEPITEFR	P54105	Methylosome subunit pICln OS=Homo sapiens GN=CLNS1A PE=1 SV=1	3394.3557, 3394.3562, 3394.3572	14020732, 14021482	3, 4	0.330705	0.0967106	0.0659676	889100000	1030000000	1022000000	0.0807253
0	0	2.42147e+06	284791	0	2.84876e+06	4126205	4.43133e+06	923702	FFGNS[166.9984]WAETYR	O43488	Aflatoxin B1 aldehyde reductase member 2 OS=Homo sapiens GN=AKR7A2 PE=1 SV=3	1457.59	14023080	3	1.73205	1.50212	0.614808	28250000	39880000	26320000	0.232996
715200000	686900000	615000000	721600000	682100000	428800000	602800000	647000000	673600000	FGGS[166.9984]GSQVDSAR	Q13200	26S proteasome non-ATPase regulatory subunit 2 OS=Homo sapiens GN=PSMD2 PE=1 SV=3	1247.5	14021006	2, 3	0.0768283	0.2601	0.0557805	351700000	384400000	390500000	0.0555594
43210000	33200000	32130000	38970000	36280000	37950000	27970000	33870000	32020000	FGS[166.9984]ADNIAHLK	O75069	Transmembrane and coiled-coil domains protein 2 OS=Homo sapiens GN=TMCC2 PE=1 SV=3	1252.57	14017673	2	0.168923	0.0359901	0.0964496	20260000	21780000	24800000	0.103722
28770000	22760000	21880000	53700000	31940000	23570000	17700000	58400000	34320000	FGS[166.9984]ADNIPNLK	O94876	Transmembrane and coiled-coil domains protein 1 OS=Homo sapiens GN=TMCC1 PE=1 SV=3	1255.57	14022709	2	0.153241	0.427241	0.555976	22170000	26360000	24140000	0.0865382
4.90911e+06	7.25767e+06	6997410	10610000	8941665	7464068	10960000	11290000	10010000	FGT[181.014]FGGLGSK	Q09666	Neuroblast differentiation-associated protein AHNAK OS=Homo sapiens GN=AHNAK PE=1 SV=2	1050.46	14020189	2	0.201533	0.174779	0.0617999	8738616	10670000	9596023	0.100092
287500000	304400000	224100000	191400000	246600000	252100000	138800000	133300000	175800000	FIQELSGSS[166.9984]PK	Q01664	Transcription factor AP-4 OS=Homo sapiens GN=TFAP4 PE=1 SV=2	1272.59	14017936	2, 3	0.155642	0.145937	0.154815	126500000	137700000	143000000	0.0620627
32440000	53390000	33850000	52960000	61200000	28410000	35870000	21790000	29400000	FLESAAADFS[166.9984]DEDEDDDVDGR	O43815	Striatin OS=Homo sapiens GN=STRN PE=1 SV=4	2397.8882, 2397.8909	14020796	2	0.293525	0.358932	0.242856	35640000	30030000	33070000	0.0853235
476400000	364100000	396600000	398000000	311000000	286100000	232100000	277600000	397400000	FLSHS[166.9984]TDS[166.9984]LNK	Q12802	A-kinase anchor protein 13 OS=Homo sapiens GN=AKAP13 PE=1 SV=2	1408.55	14016717	2, 3	0.140133	0.177123	0.282398	158400000	241500000	227000000	0.212417
58050000	41660000	33910000	39550000	42120000	46720000	33290000	34520000	41120000	FLSHS[166.9984]TDSLNK	Q12802	A-kinase anchor protein 13 OS=Homo sapiens GN=AKAP13 PE=1 SV=2	1328.587, 1328.5874	14021596	2	0.276718	0.08488	0.115966	24920000	25080000	35190000	0.207198
47320000	40830000	28570000	39890000	35680000	42890000	35690000	28470000	24880000	FLTS[166.9984]MR	O75558	Syntaxin-11 OS=Homo sapiens GN=STX11 PE=2 SV=1	834.357	14021097	2	0.244735	0.0917242	0.1855	18180000	16500000	21350000	0.131868
36180000	31910000	32390000	43290000	32020000	35170000	31960000	43300000	33940000	FNDS[166.9984]EGDDTEETEDYR	Q9NYF8	Bcl-2-associated transcription factor 1 OS=Homo sapiens GN=BCLAF1 PE=1 SV=2	2001.6841, 2001.6869	14027698, 14028681	2	0.0698368	0.157896	0.166402	19520000	21020000	23820000	0.101733
1300.87	0	945780	100830	4223.12	212.24	1.47865e+06	10150000	7.35699e+06	FNGGHS[166.9984]PTHSPEK	Q9Y5K6	CD2-associated protein OS=Homo sapiens GN=CD2AP PE=1 SV=1	1474.61	14024355	3	1.72848	1.62359	0.699404	29230000	27120000	20030000	0.189293
105100000	132700000	118600000	123000000	119200000	145200000	149700000	150800000	147200000	FNGS[166.9984]TEALDK	Q96SB3	Neurabin-2 OS=Homo sapiens GN=PPP1R9B PE=1 SV=2	1161.48	14020584	2	0.116171	0.10875	0.0123619	140700000	137000000	159300000	0.0820426
804553	3.10848e+06	11810000	3.43226e+06	8729980	17850000	15570000	17070000	7255487	FPSGNQGGAGPSQGSGGGT[181.014]GGSVYTEDNDDDLYG	P55072	Transitional endoplasmic reticulum ATPase OS=Homo sapiens GN=VCP PE=1 SV=4	3300.28	14022151	2	1.10749	0.728985	0.397554	23160000	23350000	21870000	0.0353285
20370000	36570000	39250000	26090000	38120000	46470000	35900000	22000000	29950000	FQDC[160.0307]VNEAAS[166.9984]QEGDKPQGPR	Q8ND71	GTPase IMAP family member 8 OS=Homo sapiens GN=GIMAP8 PE=1 SV=2	2312.96	14017448	2	0.318588	0.277699	0.238154	56800000	49820000	60140000	0.0947332
54450000	53540000	48820000	33160000	31140000	68730000	33090000	55310000	41570000	FQEQEC[160.0307]PPS[166.9984]PEPTR	P62070	Ras-related protein R-Ras2 OS=Homo sapiens GN=RRAS2 PE=1 SV=1	1781.72	14017214	2	0.0578197	0.476816	0.258828	30920000	32200000	37060000	0.0970038
1395000000	1119000000	885200000	919100000	847800000	1468000000	617100000	871900000	818600000	FQQDS[166.9984]QKF	Q15057	Arf-GAP with coiled-coil, ANK repeat and PH domain-containing protein 2 OS=Homo sapiens GN=ACAP2 PE=1 SV=3	1107.45	14018057	2	0.225221	0.314725	0.174716	388000000	456800000	456600000	0.091434
283800000	352800000	315100000	248600000	271900000	390200000	214000000	202700000	241500000	FS[166.9984]GEEGEIEDDES[166.9984]GTENREEK	Q9Y2W1	Thyroid hormone receptor-associated protein 3 OS=Homo sapiens GN=THRAP3 PE=1 SV=2	2545.91	14017145	3	0.108909	0.250112	0.0909558	166600000	142300000	213400000	0.207573
161000000	135500000	127100000	167900000	145000000	101700000	120600000	83520000	149800000	FS[166.9984]PGAPGGSGSQPNQK	Q15942	Zyxin OS=Homo sapiens GN=ZYX PE=1 SV=1	1595.68	14019584	2	0.12503	0.243269	0.281572	66600000	68370000	75700000	0.0687064
111800000	136000000	124700000	191500000	111400000	137000000	141400000	177500000	143900000	FS[166.9984]PVTPK	Q15942	Zyxin OS=Homo sapiens GN=ZYX PE=1 SV=1	855.4	14019428	3	0.0975206	0.278993	0.130679	111600000	111900000	119400000	0.0386638
81450000	113700000	98910000	114800000	118300000	106400000	76560000	90590000	85950000	FSGEEGEIEDDES[166.9984]GTENREEK	Q9Y2W1	Thyroid hormone receptor-associated protein 3 OS=Homo sapiens GN=THRAP3 PE=1 SV=2	2465.9434, 2465.9436	14020399	3	0.164695	0.0540426	0.0847225	76290000	86370000	84970000	0.0661543
37000000	51350000	64110000	53090000	66190000	75430000	85050000	79010000	72940000	FSLC[160.0307]S[166.9984]IR	O14672	Disintegrin and metalloproteinase domain-containing protein 10 OS=Homo sapiens GN=ADAM10 PE=1 SV=1	962.415	14017112	3	0.266879	0.172956	0.0766456	51810000	68310000	84490000	0.239582
106500000	128600000	71000000	167600000	148300000	52550000	57820000	53590000	90330000	FSPGAPGGSGS[166.9984]QPNQK	Q15942	Zyxin OS=Homo sapiens GN=ZYX PE=1 SV=1	1595.68	14017850	2	0.284795	0.501667	0.298934	33940000	41630000	40260000	0.10624
508000000	443500000	349100000	397700000	394100000	508300000	255500000	263800000	288600000	FSSQQAATKQS[166.9984]NASS[166.9984]DVEVEEK	O75475	PC4 and SFRS1-interacting protein OS=Homo sapiens GN=PSIP1 PE=1 SV=1	2530.04	14022557	2	0.18434	0.149802	0.0639502	135800000	136900000	174100000	0.146387
64660000	577000000	1078000000	186100000	536000000	1060000000	1610000000	1595000000	944500000	FT[181.014]GSFDDDPDPHRDPYGEEVDR	O15027	Protein transport protein Sec16A OS=Homo sapiens GN=SEC16A PE=1 SV=3	2646.04	14016440	3	0.88392	0.740414	0.274711	1384000000	1345000000	1334000000	0.0194001
866558	1998960	11320000	1.05459e+06	2.90169e+06	14880000	25190000	6.02891e+06	3.6901e+06	FTDKDQQPS[166.9984]GS[166.9984]EGEDDDAEAALK	Q9NXG2	THUMP domain-containing protein 1 OS=Homo sapiens GN=THUMPD1 PE=1 SV=2	2612.99	14020939	3	1.21316	1.19545	1.01371	55960000	110800000	71330000	0.356447
183700000	148000000	124600000	126600000	153500000	119200000	79040000	57220000	110300000	FTIDSDAVSASS[166.9984]PEK	Q13009	T-lymphoma invasion and metastasis-inducing protein 1 OS=Homo sapiens GN=TIAM1 PE=1 SV=2	1633.7	14018593	2	0.195678	0.135614	0.324621	69760000	86340000	83500000	0.111023
24950000	36420000	40450000	34570000	34190000	40670000	48310000	38930000	36330000	FVAFSGEGQS[166.9984]LR	Q92890	Ubiquitin fusion degradation protein 1 homolog OS=Homo sapiens GN=UFD1L PE=1 SV=3	1377.62	14025665	3	0.23695	0.0996939	0.15299	29170000	31330000	36580000	0.117765
356900000	709500000	706700000	443500000	611000000	799400000	538800000	740100000	814500000	FVDEEDGGDGQAGPDEGEVDSC[160.0307]LR	O15511	Actin-related protein 2/3 complex subunit 5 OS=Homo sapiens GN=ARPC5 PE=1 SV=3	2553.03	14024032	3, 4	0.343078	0.288126	0.204406	448200000	584000000	578200000	0.143041
62760000	89430000	47650000	93020000	101700000	48890000	56580000	29040000	36690000	FVEQQS[166.9984]YK	Q99590	Protein SCAF11 OS=Homo sapiens GN=SCAF11 PE=1 SV=2	1108.47	14024620	2	0.317577	0.348738	0.34869	21160000	27700000	23900000	0.135416
21580000	21610000	22830000	25360000	21610000	24900000	31610000	28290000	27260000	FVS[166.9984]EGDGGR	Q53EL6	Programmed cell death protein 4 OS=Homo sapiens GN=PDCD4 PE=1 SV=2	1003.39	14025316, 14026726	2, 3	0.0324077	0.0853728	0.0782438	11630000	16360000	16290000	0.183664
993924	3.15118e+06	5442636	1.77208e+06	2.52172e+06	4.43438e+06	9425283	6488447	1.70407e+06	GAAEEAELEDS[166.9984]DDEEKPVK	Q9UBB9	Tuftelin-interacting protein 11 OS=Homo sapiens GN=TFIP11 PE=1 SV=1	2140.88	14021237	3	0.696106	0.471864	0.663637	65570000	59870000	42010000	0.220219
75310000	176500000	194000000	93340000	112900000	113600000	135300000	58440000	142700000	GAAEEAELEDS[166.9984]DDEEKPVKQDDFPK	Q9UBB9	Tuftelin-interacting protein 11 OS=Homo sapiens GN=TFIP11 PE=1 SV=1	2871.21	14022981	4	0.431176	0.10787	0.416047	103400000	51350000	129500000	0.419911
45430000	91260000	137600000	72720000	88120000	176600000	105000000	132900000	62530000	GADTAPTLAPEALPS[166.9984]QGEVER	Q8IZL8	Proline-, glutamic acid- and leucine-rich protein 1 OS=Homo sapiens GN=PELP1 PE=1 SV=2	2189.01	14016861	2	0.504049	0.498407	0.353848	108700000	103300000	128800000	0.118289
416381	2.95886e+06	11410000	502580	3478745	11660000	10350000	7004793	2.75877e+06	GAEAFGDS[166.9984]EEDGEDVFEVEK	Q99549	M-phase phosphoprotein 8 OS=Homo sapiens GN=MPHOSPH8 PE=1 SV=2	2238.859, 2238.861	14019940	2	1.16779	1.10813	0.567455	57690000	33210000	31580000	0.358266
141200000	127600000	93880000	137700000	129100000	117500000	102500000	132200000	98340000	GAEEEEEEEDDDS[166.9984]GEEMK	Q08495	Dematin OS=Homo sapiens GN=EPB49 PE=1 SV=3	2136.6929, 2136.695	14027238	3	0.20152	0.079134	0.166338	68930000	79440000	80610000	0.0842741
66350000	62660000	50020000	62920000	72800000	57530000	49880000	38540000	29580000	GAEETSWS[166.9984]GEER	Q9H7N4	Splicing factor, arginine/serine-rich 19 OS=Homo sapiens GN=SCAF1 PE=1 SV=3	1417.53	14025115	2	0.143507	0.120221	0.258641	11820000	14120000	13670000	0.0923212
1272000000	1393000000	1098000000	1273000000	1382000000	1381000000	1065000000	1039000000	1076000000	GAES[166.9984]PFEEK	P46821	Microtubule-associated protein 1B OS=Homo sapiens GN=MAP1B PE=1 SV=2	1073.42	14016370	2, 3	0.118223	0.0465643	0.0179245	914700000	888200000	990600000	0.0570777
1.04343e+06	1.50574e+06	4221341	824758	1386046	1.43196e+06	9766928	5095840	2.40842e+06	GAFKAFT[181.014]GEGQK	Q9UNZ2	NSFL1 cofactor p47 OS=Homo sapiens GN=NSFL1C PE=1 SV=2	1320.6	14021282	3	0.760774	0.278438	0.64678	53680000	30110000	28190000	0.380288
140500000	109000000	98290000	112500000	111400000	111700000	89710000	111300000	100400000	GAGAGHPGAGGAQPPDS[166.9984]PAGVR	Q13884	Beta-1-syntrophin OS=Homo sapiens GN=SNTB1 PE=1 SV=3	1963.87	14018345	2	0.189267	0.00508305	0.107447	53560000	60480000	66550000	0.107973
551595	1.6811e+06	1.49914e+06	160600000	536966	1.07669e+06	710775	227600000	54300000	GAGDGS[166.9984]DEEVDGKADGAEAKPAE	P35579	Myosin-9 OS=Homo sapiens GN=MYH9 PE=1 SV=4	2254.895, 2254.8962, 2254.8965, 2254.8977, 2254.899, 2254.9006, 2254.901	14024586	3, 4	0.487526	1.70621	1.25888	62060000	68050000	79310000	0.125463
6509000000	5130000000	4654000000	5133000000	5174000000	4979000000	4402000000	5328000000	5037000000	GAGQQQS[166.9984]QEMMEVDR	Q15435	Protein phosphatase 1 regulatory subunit 7 OS=Homo sapiens GN=PPP1R7 PE=1 SV=1	1773.6915, 1773.6931	14017154, 14018080	2, 3	0.177396	0.0201777	0.0962002	2776000000	3046000000	3182000000	0.0688536
10340000	2.03122e+06	3.42948e+06	10690000	4548887	772754	4112952	6100709	14670000	GAGQQQS[166.9984]QEMMEVDRR	Q15435	Protein phosphatase 1 regulatory subunit 7 OS=Homo sapiens GN=PPP1R7 PE=1 SV=1	1929.7927, 1929.7931	14027241	2	0.844654	0.93783	0.676352	17500000	14510000	23500000	0.247426
1.60408e+06	3.07903e+06	4.56901e+06	4.15802e+06	3419878	1161811	11090000	5.4708e+06	4253994	GAMSVDS[166.9984]ITDLDDNQSR	O43182	Rho GTPase-activating protein 6 OS=Homo sapiens GN=ARHGAP6 PE=1 SV=3	1903.77	14020233	2, 3	0.480692	0.535842	0.525581	82560000	58200000	48340000	0.279448
155400000	467900000	781900000	378700000	713100000	701500000	979500000	800800000	609600000	GARPPAAGPGGDEDEDEEDT[181.014]APES[166.9984]ALDTSLDK	Q27J81	Inverted formin-2 OS=Homo sapiens GN=INF2 PE=1 SV=2	3372.32	14016573	2, 3	0.668767	0.317525	0.232209	804100000	748000000	861500000	0.0705393
938802	2478143	28530000	395816	5.53165e+06	22450000	29370000	23020000	7.93634e+06	GARPPAAGPGGDEDEDEEDT[181.014]APESALDTS[166.9984]LDK	Q27J81	Inverted formin-2 OS=Homo sapiens GN=INF2 PE=1 SV=2	3372.33	14017195	2, 3	1.45596	1.21996	0.547492	313400000	247700000	171100000	0.291804
8813568	44930000	70710000	36220000	66070000	45940000	139700000	92240000	61720000	GARPPAAGPGGDEDEDEEDT[181.014]APESALDTSLDK	Q27J81	Inverted formin-2 OS=Homo sapiens GN=INF2 PE=1 SV=2	3292.3616, 3292.3647	14019779, 14021354	2, 3	0.749478	0.308126	0.401438	135800000	125400000	135700000	0.0451684
3891.95	16500.3	2.33639e+06	436840	2.61064e+06	5.75728e+06	6279956	5746032	292805	GARPPAAGPGGDEDEDEEDTAPES[166.9984]ALDTSLDK	Q27J81	Inverted formin-2 OS=Homo sapiens GN=INF2 PE=1 SV=2	3292.36	14025255	2	1.70959	0.91144	0.806895	18350000	10500000	8687891	0.410454
257400000	1084000000	1137000000	737600000	1748000000	1144000000	1776000000	1300000000	1320000000	GARPPAAGPGGDEDEDEEDTAPESALDTS[166.9984]LDK	Q27J81	Inverted formin-2 OS=Homo sapiens GN=INF2 PE=1 SV=2	3292.36	14017250, 14020959	3	0.597058	0.42022	0.183734	1416000000	1526000000	1640000000	0.0733343
51320000	39990000	35750000	42150000	41020000	33970000	35940000	50260000	38460000	GAS[166.9984]ALQLER	Q9H4B7	Tubulin beta-1 chain OS=Homo sapiens GN=TUBB1 PE=1 SV=1	1024.48	14018405	2	0.190057	0.113523	0.183974	15840000	21730000	24200000	0.208597
45440000	61900000	116200000	277200000	36760000	27380000	52630000	273100000	188300000	GAS[166.9984]QAGMTGYGMPR	P37802	Transgelin-2 OS=Homo sapiens GN=TAGLN2 PE=1 SV=3	1463.58	14020256	3	0.49693	1.24454	0.649041	188300000	193800000	212300000	0.0634579
1347881	9542161	15740000	947878	10430000	11520000	16900000	15880000	10810000	GASAATGIPLES[166.9984]DEDSNDNDNDIENENC[160.0307]MHTN	Q9Y4E8	Ubiquitin carboxyl-terminal hydrolase 15 OS=Homo sapiens GN=USP15 PE=1 SV=3	3529.33	14026967	3	0.813266	0.761829	0.224483	3.69787e+06	7.37926e+06	9086360	0.40973
608400000	923200000	742800000	763400000	779600000	815400000	675900000	726600000	680100000	GAVAAEGASDT[181.014]EREEPTESQGLAAR	Q9P1Y6	PHD and RING finger domain-containing protein 1 OS=Homo sapiens GN=PHRF1 PE=1 SV=3	2582.13	14016960	3	0.208353	0.0338473	0.0405326	533400000	480600000	592200000	0.104271
2171000000	1396000000	1185000000	1758000000	1624000000	1482000000	1040000000	1213000000	1289000000	GC[160.0307]EVVPDVNVS[166.9984]GQK	Q86UX7	Fermitin family homolog 3 OS=Homo sapiens GN=FERMT3 PE=1 SV=1	1567.68	14016325	3	0.327771	0.085127	0.108083	1090000000	1179000000	1319000000	0.0965239
68200000	60120000	50720000	55260000	53910000	74970000	30180000	24130000	38050000	GDAC[160.0307]DHDDDNDGIPDDK	P07996	Thrombospondin-1 OS=Homo sapiens GN=THBS1 PE=1 SV=2	1873.68	14017840	2	0.146587	0.19206	0.226715	29830000	36780000	42450000	0.173872
3441.15	99552.5	1.66123e+06	3243.62	1.13916e+06	3.07544e+06	2.57688e+06	1.07783e+06	1.48353e+06	GDAEDGEEYDDPFAGPPDTIS[166.9984]LASER	O75563	Src kinase-associated phosphoprotein 2 OS=Homo sapiens GN=SKAP2 PE=1 SV=1	2833.14	14023537	3	1.58249	1.10486	0.452702	25360000	11980000	18090000	0.362532
6.5491e+06	55210000	163900000	27410000	88570000	97870000	307500000	202700000	108700000	GDAEDGEEYDDPFAGPPDTIS[166.9984]LASERY[243.0297]DK	O75563	Src kinase-associated phosphoprotein 2 OS=Homo sapiens GN=SKAP2 PE=1 SV=1	3319.29	14018699	2, 3	1.07101	0.536997	0.48206	393900000	351400000	369000000	0.0574914
93290000	137800000	116600000	85740000	112700000	124100000	104300000	107100000	104600000	GDAEDGEEYDDPFAGPPDTISLAS[166.9984]ERYDK	O75563	Src kinase-associated phosphoprotein 2 OS=Homo sapiens GN=SKAP2 PE=1 SV=1	3239.33	14017108	2	0.192096	0.183223	0.0145948	84450000	114900000	125500000	0.196797
354700000	530200000	412200000	354000000	376400000	384100000	575600000	717300000	453700000	GDDATLPS[166.9984]FR	Q8N392	Rho GTPase-activating protein 18 OS=Homo sapiens GN=ARHGAP18 PE=1 SV=3	1158.48	14018016	2, 3	0.206933	0.042091	0.226595	383300000	617400000	372600000	0.302228
1.50082e+06	1.82585e+06	2.65343e+06	950357	1.72615e+06	1.55745e+06	1.47373e+06	919922	345835	GDDDEES[166.9984]DEEAVK	O43395	U4/U6 small nuclear ribonucleoprotein Prp3 OS=Homo sapiens GN=PRPF3 PE=1 SV=2	1517.51	14018726, 14021562	3, 4	0.298132	0.289106	0.61761	259500000	227100000	146200000	0.276649
740900000	1123000000	1027000000	716400000	829000000	1274000000	703500000	1410000000	889600000	GDHAS[166.9984]LENEKPGTGDVC[160.0307]SAPAGR	Q14699	Raftlin OS=Homo sapiens GN=RFTN1 PE=1 SV=4	2405.02	14016374	2, 3	0.206277	0.313738	0.365817	897400000	868300000	933000000	0.0360222
59100000	111300000	107600000	80680000	81290000	95730000	76690000	83860000	75700000	GDPEWSS[166.9984]ETDALVGSR	Q7Z7N9	Transmembrane protein 179B OS=Homo sapiens GN=TMEM179B PE=1 SV=1	1785.73	14023587	3	0.314335	0.0991675	0.0565459	52290000	52580000	58960000	0.069035
2.40104e+06	0	1.26068e+06	0	6203.44	0	2.10373e+06	723387	311717	GDQPAASGDS[166.9984]DDDEPPPLPR	O00264	Membrane-associated progesterone receptor component 1 OS=Homo sapiens GN=PGRMC1 PE=1 SV=3	2115.8477, 2115.8496	14026538	4	0.983981	1.73205	0.89711	42540000	33900000	35670000	0.122129
28550000	33600000	22730000	40740000	34430000	24400000	31560000	34490000	26260000	GDREEEVERPVSS[166.9984]PGDPEQK	O43149	Zinc finger ZZ-type and EF-hand domain-containing protein 1 OS=Homo sapiens GN=ZZEF1 PE=1 SV=6	2320.01	14018799	2	0.192255	0.248276	0.13557	15570000	19030000	12390000	0.212023
96270000	69390000	52890000	23250000	75240000	78450000	57510000	8395445	30140000	GDRS[166.9984]PEPGQTWTR	Q09666	Neuroblast differentiation-associated protein AHNAK OS=Homo sapiens GN=AHNAK PE=1 SV=2	1566.6675, 1566.6676	14020679	2	0.300563	0.525342	0.768727	14240000	12730000	16830000	0.142025
31380000	36740000	13000000	17990000	57220000	34230000	25520000	4437549	7665677	GDS[166.9984]ESEEDEDLEVPVPSR	P13861	cAMP-dependent protein kinase type II-alpha regulatory subunit OS=Homo sapiens GN=PRKAR2A PE=1 SV=2	2068.82	14019904	2	0.46046	0.540338	0.905455	4252188	9288564	8902679	0.374676
1364000000	525700000	422100000	1670000000	35890000	37480000	418000000	788900000	1096000000	GDS[166.9984]LKEPTSIAESSR	Q9C0B5	Palmitoyltransferase ZDHHC5 OS=Homo sapiens GN=ZDHHC5 PE=1 SV=2	1656.7462, 1656.7468	14016347	3	0.670262	1.62271	0.442268	451500000	496000000	487500000	0.0493877
180700000	139100000	132900000	215600000	149400000	98230000	107400000	85540000	144900000	GDSES[166.9984]EEDEDLEVPVPSR	P13861	cAMP-dependent protein kinase type II-alpha regulatory subunit OS=Homo sapiens GN=PRKAR2A PE=1 SV=2	2068.82	14020288	2	0.172254	0.381097	0.266589	48610000	53870000	60700000	0.111447
142900000	533700000	658800000	279900000	351400000	514000000	723200000	725300000	596600000	GDSGVDTQNS[166.9984]EGNADEEDPLGPNC[160.0307]YYDK	Q8ND56	Protein LSM14 homolog A OS=Homo sapiens GN=LSM14A PE=1 SV=3	3126.18	14019534	3	0.604565	0.314244	0.108121	605400000	668700000	710500000	0.0799888
5438633	3.31166e+06	4436871	3.30515e+06	3102675	3.63858e+06	3.72644e+06	7087762	2.53512e+06	GEDVNRT[181.014]LEGGR	P58546	null	1382.605, 1382.6051	14022206	2, 3	0.242072	0.0808062	0.530576	114300000	79260000	78720000	0.224637
319900000	305200000	273900000	325300000	281200000	307700000	248700000	324400000	288900000	GEFSAS[166.9984]PMLK	Q9UQ35	Serine/arginine repetitive matrix protein 2 OS=Homo sapiens GN=SRRM2 PE=1 SV=2	1146.49	14021818	2	0.0784001	0.0728479	0.131813	173600000	189800000	211400000	0.098978
186600000	96710000	132900000	81010000	93000000	182200000	90770000	122500000	151400000	GEGDAPFSEPGTTSTQRPS[166.9984]S[166.9984]PETATK	Q9UQ35	Serine/arginine repetitive matrix protein 2 OS=Homo sapiens GN=SRRM2 PE=1 SV=2	2795.14	14022528	2	0.326001	0.465626	0.24948	53410000	51610000	60160000	0.0818651
101400000	78150000	80270000	86570000	66650000	75460000	74770000	72020000	73640000	GEGDAPFSEPGTTSTQRPS[166.9984]SPETATK	Q9UQ35	Serine/arginine repetitive matrix protein 2 OS=Homo sapiens GN=SRRM2 PE=1 SV=2	2715.18	14020436	2	0.148432	0.130953	0.0188122	37190000	40320000	46630000	0.116202
19710000	38790000	40150000	30470000	33100000	50660000	36020000	29870000	34110000	GENPFEIQDHS[166.9984]QDQQIEGDEEDEEK	Q5BKZ1	DBIRD complex subunit ZNF326 OS=Homo sapiens GN=ZNF326 PE=1 SV=2	3025.19	14018643	3	0.347553	0.288275	0.0944311	33410000	39320000	40130000	0.0975117
115100000	106800000	100100000	125900000	101300000	94710000	90500000	96760000	87840000	GEPNVSY[243.0297]IC[160.0307]SR	P49840	Glycogen synthase kinase-3 alpha OS=Homo sapiens GN=GSK3A PE=1 SV=2	1361.55	14023569	2	0.0700082	0.153199	0.0499398	60580000	66890000	65670000	0.0519875
47880000	45390000	31510000	45290000	46490000	30150000	40280000	28370000	34010000	GEQVSQNGLPAEQGS[166.9984]PR	Q01082	Spectrin beta chain, non-erythrocytic 1 OS=Homo sapiens GN=SPTBN1 PE=1 SV=2	1833.81	14021862	2	0.212071	0.224078	0.174102	21760000	23720000	21700000	0.0513241
195900000	236400000	154000000	299900000	292000000	83670000	173100000	177100000	180300000	GESPPTPPGQPPIS[166.9984]PK	Q92835	Phosphatidylinositol 3,4,5-trisphosphate 5-phosphatase 1 OS=Homo sapiens GN=INPP5D PE=1 SV=2	1665.79	14016362	2	0.210824	0.544534	0.0204	92550000	106100000	104600000	0.0734844
165600000	133700000	115000000	74970000	76550000	244300000	68710000	215800000	140900000	GETS[166.9984]GNESDAEYLPK	Q68D51	DENN domain-containing protein 2C OS=Homo sapiens GN=DENND2C PE=1 SV=2	1676.67	14017982	2, 3	0.185267	0.737531	0.51867	81770000	91930000	103100000	0.115632
884515	828270	16560000	675016	540281	12630000	17420000	18570000	5391167	GFGEYSRS[166.9984]PTF	Q6UWZ7	BRCA1-A complex subunit Abraxas OS=Homo sapiens GN=FAM175A PE=1 SV=2	1327.53	14023451	3	1.48853	1.50407	0.529191	122800000	239600000	174100000	0.327365
1.24957e+06	17420000	38980000	11050000	34960000	43220000	102500000	91490000	49780000	GFGFGQGAGALVHS[166.9984]E	P21291	Cysteine and glycine-rich protein 1 OS=Homo sapiens GN=CSRP1 PE=1 SV=3	1513.65	14020902	3	0.985051	0.561719	0.342248	147700000	173900000	196000000	0.140141
31780000	42470000	44580000	38580000	44420000	45000000	52360000	42060000	32500000	GFS[166.9984]LEELR	P26373	60S ribosomal protein L13 OS=Homo sapiens GN=RPL13 PE=1 SV=4	1030.46	14019804	3	0.173253	0.083227	0.234769	59650000	36230000	57670000	0.25375
971400000	862000000	968300000	1391000000	510000000	400300000	463400000	1361000000	1277000000	GFVPAGESSS[166.9984]EAGGENYK	Q14766	null	1865.76	14016421	2	0.0666951	0.707978	0.479554	586300000	668600000	603300000	0.0701453
267600000	274700000	251000000	298900000	327100000	219400000	223000000	208300000	291400000	GGAPDPSPGATATPGAPAQPS[166.9984]SPDAR	O95365	Zinc finger and BTB domain-containing protein 7A OS=Homo sapiens GN=ZBTB7A PE=1 SV=1	2410.06	14018146	2, 3	0.0459972	0.198187	0.184091	89770000	154900000	146100000	0.271291
109400000	130900000	105100000	54220000	147800000	144300000	96200000	50110000	58000000	GGDS[166.9984]IGETPTPGASK	O75533	Splicing factor 3B subunit 1 OS=Homo sapiens GN=SF3B1 PE=1 SV=3	1453.62	14020311	2	0.120057	0.45952	0.361952	35010000	33950000	36140000	0.0312613
7002.44	1372.97	0	594.445	477115	0	0	0	656119	GGDVS[166.9984]PSPYSSSSWR	Q14004	Cyclin-dependent kinase 13 OS=Homo sapiens GN=CDK13 PE=1 SV=2	1648.66	14023362	3	1.3291	1.72882	1.73205	19930000	13620000	7432101	0.457447
0	1856540	2.07342e+06	142735	2.12552e+06	4.10245e+06	9125429	3.55863e+06	3.47452e+06	GGEFDEFVNDDT[181.014]DDDLPISK	Q6PD62	RNA polymerase-associated protein CTR9 homolog OS=Homo sapiens GN=CTR9 PE=1 SV=1	2307.92	14023458	2	0.869973	0.932326	0.601267	19690000	14350000	12240000	0.248915
3387000000	3057000000	2462000000	2692000000	2602000000	2061000000	1908000000	2654000000	2448000000	GGFDS[166.9984]PFYR	Q92574	Hamartin OS=Homo sapiens GN=TSC1 PE=1 SV=2	1125.44	14016327	2, 3	0.157911	0.139214	0.164876	1383000000	1536000000	1622000000	0.0799747
311200000	286500000	252200000	234200000	247500000	244300000	205200000	264200000	238500000	GGGDVLEPVSSDSLS[166.9984]TK	Q5JSH3	WD repeat-containing protein 44 OS=Homo sapiens GN=WDR44 PE=1 SV=1	1727.77	14020401	2	0.104588	0.0286855	0.125363	112100000	131300000	134700000	0.096687
8615699	19290000	23120000	10310000	20330000	18170000	23290000	29050000	21030000	GGGGDMAEPS[166.9984]EAGDAPPDDGPPGELGPDGPDGPEEK	P08621	U1 small nuclear ribonucleoprotein 70 kDa OS=Homo sapiens GN=SNRNP70 PE=1 SV=2	3453.35	14017960	2	0.441923	0.324111	0.169088	33790000	30540000	33820000	0.0576192
347900000	318500000	257200000	287800000	340500000	259800000	248700000	138500000	226600000	GGGT[181.014]PDANSLAPPGK	Q9BRQ0	Pygopus homolog 2 OS=Homo sapiens GN=PYGO2 PE=1 SV=2	1418.63	14017733	2, 3	0.15031	0.138414	0.284951	182600000	176800000	193900000	0.0471507
55810000	85500000	74370000	69140000	83580000	87300000	63480000	74700000	58660000	GGHSSVSTESESS[166.9984]SFHSS	P61073	C-X-C chemokine receptor type 4 OS=Homo sapiens GN=CXCR4 PE=1 SV=1	1875.7	14019511	2	0.208631	0.119901	0.125433	46890000	51750000	61830000	0.142465
142400000	138900000	109400000	147600000	116700000	121800000	86760000	158900000	126100000	GGIDNPAITS[166.9984]DQELDDK	Q13017	Rho GTPase-activating protein 5 OS=Homo sapiens GN=ARHGAP5 PE=1 SV=2	1867.79	14019734	2	0.139188	0.128713	0.291473	58990000	74450000	70260000	0.117756
750154	210890	1.56498e+06	654111	1.0312e+06	742227	1.76732e+06	4.80144e+06	541354	GGIDNPAITS[166.9984]DQELDDKK	Q13017	Rho GTPase-activating protein 5 OS=Homo sapiens GN=ARHGAP5 PE=1 SV=2	1995.89	14026303	3	0.809615	0.243779	0.925329	38720000	38440000	24850000	0.233161
11240000	39150000	24390000	27520000	40940000	11850000	33660000	23650000	17790000	GGLLTSEEDSGFSTS[166.9984]PK	Q9UQR1	Zinc finger protein 148 OS=Homo sapiens GN=ZNF148 PE=1 SV=2	1791.77	14017927	2	0.560153	0.543874	0.32057	18310000	20900000	25420000	0.16703
159700000	282400000	334100000	234400000	246100000	285400000	228000000	290700000	298100000	GGLNT[181.014]PLHESDFSGVT[181.014]PQR	Q99459	Cell division cycle 5-like protein OS=Homo sapiens GN=CDC5L PE=1 SV=2	2171.91	14017972	3	0.346211	0.104644	0.141458	102600000	239700000	233200000	0.403197
8815714	11250000	8654876	3.51925e+06	8408840	11430000	10090000	6.5943e+06	7380087	GGLS[166.9984]PANDTGAK	P30419	Glycylpeptide N-tetradecanoyltransferase 1 OS=Homo sapiens GN=NMT1 PE=1 SV=2	1167.5	14028495	2	0.151887	0.51271	0.228634	5065399	5729525	7067224	0.171249
320100000	463400000	729600000	519700000	631900000	726600000	824400000	815600000	525400000	GGNFGFGDS[166.9984]R	P22626	Heterogeneous nuclear ribonucleoproteins A2/B1 OS=Homo sapiens GN=HNRNPA2B1 PE=1 SV=2	1093.41	14016371	2	0.412004	0.165435	0.235722	720500000	664300000	880300000	0.148423
29.026	727745	1.77341e+06	27116.7	1030.75	558786	4.07362e+06	1.87834e+06	1.2106e+06	GGNVFAALIQDQS[166.9984]EEEEEEEK	Q8NE71	ATP-binding cassette sub-family F member 1 OS=Homo sapiens GN=ABCF1 PE=1 SV=2	2431.0188, 2431.0208	14023687	3	1.06921	1.60884	0.627382	29190000	20730000	19710000	0.224209
4.66372e+06	10130000	8629609	4.94564e+06	7864046	10510000	11270000	13510000	8190807	GGPGSTLS[166.9984]FVGK	Q9BQ61	Uncharacterized protein C19orf43 OS=Homo sapiens GN=C19orf43 PE=1 SV=1	1186.55	14022739	2	0.361728	0.358061	0.242997	3490477	5.77105e+06	7641294	0.368954
348200000	263800000	343000000	415400000	240200000	265200000	200800000	353900000	308800000	GGQGDPAVPAQQPADPST[181.014]PER	O15231	Zinc finger protein 185 OS=Homo sapiens GN=ZNF185 PE=1 SV=3	2154.9426, 2154.9438	14018744	3	0.148583	0.308741	0.273332	189500000	240300000	268000000	0.171163
4171615	10870000	12580000	8140856	8252455	12220000	8079756	11260000	4878933	GGQGDPAVPTQQPADPST[181.014]PEQQNSPSGSEQFVR	O15231	Zinc finger protein 185 OS=Homo sapiens GN=ZNF185 PE=1 SV=3	3473.52	14026347	3	0.482663	0.243616	0.395216	15020000	16560000	16060000	0.0494723
148082	0	1.7616e+06	499132	0	0	1.41827e+06	12410000	2408281	GGS[166.9984]C[160.0307]SQAASSNSAQGSDESLIAC[160.0307]K	Q9TNN7	HLA class I histocompatibility antigen, Cw-5 alpha chain OS=Homo sapiens GN=HLA-C PE=2 SV=1	2451.97	14025596	3	1.535	1.73205	1.12348	22010000	24990000	21530000	0.0820588
19450000	15360000	27280000	10150000	6.75312e+06	19980000	98570000	78110000	20240000	GGS[166.9984]DDSSKDPIDVNYEK	P09874	Poly [ADP-ribose] polymerase 1 OS=Homo sapiens GN=PARP1 PE=1 SV=4	1905.7721, 1905.7737	14018290	5	0.292656	0.55873	0.618931	514700000	602800000	535500000	0.0835751
1597000000	1559000000	1342000000	1345000000	1545000000	1552000000	1309000000	1672000000	1452000000	GGS[166.9984]GSGPTIEEVD	P08107	Heat shock 70 kDa protein 1A/1B OS=Homo sapiens GN=HSPA1A PE=1 SV=5	1284.5	14016356	2	0.0917561	0.0793851	0.123746	1107000000	1000000000	1178000000	0.0818308
239300000	314400000	392300000	505900000	149000000	197600000	207800000	605100000	433000000	GGS[166.9984]GSHNWGTVK	Q8NC51	Plasminogen activator inhibitor 1 RNA-binding protein OS=Homo sapiens GN=SERBP1 PE=1 SV=2	1266.52	14016634	3	0.242614	0.681143	0.479751	401000000	412400000	462600000	0.0770534
1042000000	981100000	978700000	1397000000	1236000000	1010000000	1222000000	1079000000	1064000000	GGS[166.9984]PDLWK	Q96JM3	Chromosome alignment-maintaining phosphoprotein 1 OS=Homo sapiens GN=CHAMP1 PE=1 SV=2	939.396	14016613	2	0.035852	0.160094	0.0777542	737400000	690200000	820900000	0.0883053
116400000	103800000	73700000	83070000	138600000	103500000	65510000	70000000	76760000	GGS[166.9984]PQMDDIK	Q13144	Translation initiation factor eIF-2B subunit epsilon OS=Homo sapiens GN=EIF2B5 PE=1 SV=3	1127.44	14025317	2	0.223949	0.259121	0.0800354	15520000	30560000	24870000	0.321093
65900000	73660000	50680000	88310000	60000000	49780000	57010000	53410000	60280000	GGS[166.9984]TSYGTGSETESPR	P02671	Fibrinogen alpha chain OS=Homo sapiens GN=FGA PE=1 SV=2	1652.64	14017512	2	0.184347	0.30229	0.0603923	44550000	48270000	59700000	0.155295
3118629	8080040	11250000	5158621	9428131	14600000	18860000	14890000	13960000	GGS[166.9984]YTQAASSDSAQGSDVSLTAC[160.0307]K	P30443	HLA class I histocompatibility antigen, A-1 alpha chain OS=Homo sapiens GN=HLA-A PE=1 SV=1	2428	14018245	3	0.547709	0.485961	0.16364	30660000	25720000	28320000	0.0875256
568060	302235	4.14645e+06	524444	2.06449e+06	5.68494e+06	6767151	4.10936e+06	851933	GGSC[160.0307]SQAASSNS[166.9984]AQGSDESLIAC[160.0307]K	Q9TNN7	HLA class I histocompatibility antigen, Cw-5 alpha chain OS=Homo sapiens GN=HLA-C PE=2 SV=1	2451.97	14025357	2	1.2838	0.960573	0.757817	31660000	17940000	12660000	0.472572
48190000	80630000	47870000	17800000	74940000	40790000	42350000	11320000	20030000	GGSYSQAAC[160.0307]SDS[166.9984]AQGSDVSLTA	P01889	HLA class I histocompatibility antigen, B-7 alpha chain OS=Homo sapiens GN=HLA-B PE=1 SV=3	2198.8513, 2198.8525, 2198.853	14023377	2	0.319582	0.645946	0.651481	8814886	15130000	6.62005e+06	0.433643
47540000	55980000	39700000	36490000	39490000	42490000	29640000	42770000	42930000	GGSYSQAAC[160.0307]SDSAQGS[166.9984]DVSLTA	P01889	HLA class I histocompatibility antigen, B-7 alpha chain OS=Homo sapiens GN=HLA-B PE=1 SV=3	2198.85	14018509	2	0.170546	0.0759686	0.198384	20750000	16290000	21110000	0.138518
59830000	68660000	50790000	59950000	58650000	70860000	44400000	49410000	53710000	GGSYSQAAC[160.0307]SDSAQGSDVS[166.9984]LTA	P01889	HLA class I histocompatibility antigen, B-7 alpha chain OS=Homo sapiens GN=HLA-B PE=1 SV=3	2198.85	14019425	2	0.149518	0.106182	0.0947568	35890000	38140000	36500000	0.0315832
104900000	204100000	168400000	132000000	185200000	168000000	209500000	212800000	202700000	GGSYSQAASSDS[166.9984]AQGSDVSLTA	P30462	HLA class I histocompatibility antigen, B-14 alpha chain OS=Homo sapiens GN=HLA-B PE=1 SV=1	2125.8545, 2125.8555	14016890	2	0.315742	0.167856	0.0247204	151000000	163400000	167000000	0.0523077
36510000	34430000	34340000	98460000	32080000	19560000	9949321	20350000	21330000	GGSYSQAASSDSAQGS[166.9984]DVSLTA	P30462	HLA class I histocompatibility antigen, B-14 alpha chain OS=Homo sapiens GN=HLA-B PE=1 SV=1	2125.853, 2125.8542	14019251	2	0.0349837	0.847502	0.366466	15520000	16950000	17630000	0.0644902
1026000000	928900000	664300000	757600000	847900000	790100000	690900000	658000000	694900000	GGSYTQAAS[166.9984]S[166.9984]DSAQGSDVSLTAC[160.0307]K	P30443	HLA class I histocompatibility antigen, A-1 alpha chain OS=Homo sapiens GN=HLA-A PE=1 SV=1	2507.959, 2507.9644	14016465	2	0.214419	0.0572761	0.0297219	338700000	394700000	422300000	0.110573
56227.8	785.179	1202531	212.631	18334.8	0	2.25832e+06	6041342	286162	GGSYTQAASSDS[166.9984]AQGS[166.9984]DVSLTAC[160.0307]K	P30443	HLA class I histocompatibility antigen, A-1 alpha chain OS=Homo sapiens GN=HLA-A PE=1 SV=1	2507.96	14023484	3	1.6158	1.70235	1.02192	66740000	51340000	39850000	0.256296
19990000	43820000	32660000	59950000	43440000	6846587	19580000	92480000	51320000	GGSYTQAASSDS[166.9984]AQGSDVSLTAC[160.0307]K	P30443	HLA class I histocompatibility antigen, A-1 alpha chain OS=Homo sapiens GN=HLA-A PE=1 SV=1	2427.9956, 2427.996	14022753	2	0.370778	0.739608	0.671159	28090000	32960000	27370000	0.103176
0	0	3.16283e+06	2976.98	777529	1.10284e+06	5655032	16480000	3.38055e+06	GGSYTQAASSDS[166.9984]AQGSDVSLTAC[160.0307]KV	P30443	HLA class I histocompatibility antigen, A-1 alpha chain OS=Homo sapiens GN=HLA-A PE=1 SV=1	2527.07	14027862	3	1.73205	0.900019	0.822955	32940000	18010000	21930000	0.318626
25210000	32330000	62700000	29650000	47980000	29060000	16510000	51880000	29420000	GGSYTQAASSDSAQGS[166.9984]DVS[166.9984]LTAC[160.0307]K	P30443	HLA class I histocompatibility antigen, A-1 alpha chain OS=Homo sapiens GN=HLA-A PE=1 SV=1	2507.96	14017951	3	0.496765	0.30248	0.54898	31340000	28700000	33710000	0.0801988
8927203	28760000	24960000	32560000	21550000	41830000	32960000	14420000	11620000	GGSYTQAASSDSAQGS[166.9984]DVS[166.9984]LTAC[160.0307]KV	P30443	HLA class I histocompatibility antigen, A-1 alpha chain OS=Homo sapiens GN=HLA-A PE=1 SV=1	2607.03	14019302	3	0.50408	0.317462	0.589687	37110000	39640000	42300000	0.0653995
316100000	469400000	367200000	375700000	400100000	350700000	460700000	333700000	374800000	GGSYTQAASSDSAQGS[166.9984]DVSLTAC[160.0307]K	P30443	HLA class I histocompatibility antigen, A-1 alpha chain OS=Homo sapiens GN=HLA-A PE=1 SV=1	2427.99	14016351	2	0.203149	0.0657806	0.166277	310900000	334900000	325600000	0.0373713
3.34953e+06	31840000	65640000	11710000	22060000	78270000	81290000	106500000	50980000	GGSYTQAASSDSAQGS[166.9984]DVSLTAC[160.0307]KV	P30443	HLA class I histocompatibility antigen, A-1 alpha chain OS=Homo sapiens GN=HLA-A PE=1 SV=1	2527.06	14022323	3	0.927792	0.959027	0.349278	56150000	60290000	66150000	0.0825553
39870000	103000000	43060000	93450000	71850000	49960000	56650000	70980000	33500000	GGTMTDLDEQEDESMETTGKDEDENS[166.9984]TGNK	Q8TAQ2	SWI/SNF complex subunit SMARCC2 OS=Homo sapiens GN=SMARCC2 PE=1 SV=1	3343.26	14021997	2	0.573813	0.303054	0.352116	36520000	34540000	38250000	0.0509488
264300000	528000000	228200000	645300000	598500000	306900000	263800000	207800000	235900000	GGVSC[160.0307]GTS[166.9984]FR	Q7Z5K2	Wings apart-like protein homolog OS=Homo sapiens GN=WAPAL PE=1 SV=1	1107.43	14016376	2, 3	0.481137	0.354739	0.118728	287100000	266600000	317400000	0.0880165
187800000	183900000	119300000	237800000	209100000	124200000	148700000	122500000	177900000	GGVTGS[166.9984]PEASISGSK	Q09666	Neuroblast differentiation-associated protein AHNAK OS=Homo sapiens GN=AHNAK PE=1 SV=2	1413.62	14024609	2	0.235064	0.310304	0.185127	116300000	131700000	131700000	0.0702491
15690000	16660000	78620000	173200000	3691067	4877686	13840000	237900000	190500000	GGVTGSPEASISGS[166.9984]K	Q09666	Neuroblast differentiation-associated protein AHNAK OS=Homo sapiens GN=AHNAK PE=1 SV=2	1413.62	14016589	2, 3	0.974747	1.6096	0.801018	365600000	601500000	238700000	0.458058
79290000	85760000	66990000	57090000	77420000	78520000	70940000	81940000	75010000	GGYS[166.9984]TLPNPQK	Q9NQ75	Cas scaffolding protein family member 4 OS=Homo sapiens GN=CASS4 PE=1 SV=2	1241.56	14018565	2	0.123272	0.169942	0.0732146	49790000	49240000	42300000	0.0886149
0	715975	3776564	709113	820791	11810000	5.30696e+06	6643547	2.26796e+06	GHNEGNQSLISAEPIVVS[166.9984]S[166.9984]DEEGPVEHK	Q9BQF6	Sentrin-specific protease 7 OS=Homo sapiens GN=SENP7 PE=1 SV=4	3118.3408, 3118.341	14018866	3	1.3395	1.43414	0.473112	56710000	38860000	31060000	0.311515
207600000	160900000	138100000	152300000	165900000	150800000	107000000	133500000	153300000	GHTESC[160.0307]SC[160.0307]PLQQS[166.9984]PR	O76074	cGMP-specific 3',5'-cyclic phosphodiesterase OS=Homo sapiens GN=PDE5A PE=1 SV=2	1823.7186, 1823.7233	14022815	2	0.2098	0.0532123	0.176973	60490000	84610000	90120000	0.20099
23920000	7486723	12250000	38460000	8863415	7774768	39380000	340300000	46030000	GHYEVTGS[166.9984]DDETGK	Q09666	Neuroblast differentiation-associated protein AHNAK OS=Homo sapiens GN=AHNAK PE=1 SV=2	1574.5986, 1574.5991	14019324	2, 3	0.581016	0.947964	1.21103	3.79933e+06	4.13094e+06	3.77602e+06	0.0508775
1048000000	845700000	844800000	1053000000	510800000	819200000	520200000	666100000	823900000	GIITDS[166.9984]FGR	Q9BSQ5	Malcavernin OS=Homo sapiens GN=CCM2 PE=1 SV=1	1045.47	14021105, 14021774	2, 3	0.128237	0.342368	0.226677	354600000	416100000	444700000	0.113642
116100000	77640000	87320000	105300000	69960000	71550000	29220000	79670000	126700000	GILAADES[166.9984]TGSIAK	P04075	Fructose-bisphosphate aldolase A OS=Homo sapiens GN=ALDOA PE=1 SV=2	1412.67	14023389	2	0.213529	0.242621	0.620782	19430000	20280000	37810000	0.401511
262711	0	761366	0	0	0	717817	953194	329760	GILAADESTGS[166.9984]IAK	P04075	Fructose-bisphosphate aldolase A OS=Homo sapiens GN=ALDOA PE=1 SV=2	1412.67	14025034	3	1.13291	1.73205	0.472044	15840000	11390000	13190000	0.166142
33790000	59580000	29860000	20940000	82750000	36770000	43760000	5415059	17490000	GILLEDGSES[166.9984]PAK	Q08999	Retinoblastoma-like protein 2 OS=Homo sapiens GN=RBL2 PE=1 SV=3	1395.64	14021656	2	0.393031	0.685758	0.882268	8.31429e+06	10270000	13300000	0.236362
217500000	230300000	164700000	177200000	188600000	262500000	105100000	144500000	155400000	GILSNS[166.9984]WK	Q53F19	Uncharacterized protein C17orf85 OS=Homo sapiens GN=C17orf85 PE=1 SV=2	984.454	14023946	2	0.170318	0.221117	0.196011	84970000	118100000	123500000	0.191646
0	178217	1166314	0	397647	2.015e+06	1.04794e+06	1.8106e+06	782138	GIPLATGDTS[166.9984]PEPELLPGAPLPPPK	O75821	Eukaryotic translation initiation factor 3 subunit G OS=Homo sapiens GN=EIF3G PE=1 SV=2	2544.3	14020882	3	1.40185	1.32707	0.439911	28740000	22870000	16940000	0.258207
1.8891e+06	21409.9	0	803438	1.01256e+06	0	0	34590000	5.42345e+06	GIS[166.9984]PIVFDR	Q96MU7	YTH domain-containing protein 1 OS=Homo sapiens GN=YTHDC1 PE=1 SV=3	1083.52	14017890	4	1.70302	0.883083	1.3948	148500000	177800000	110100000	0.233399
290300000	207500000	191000000	284000000	263600000	278300000	179500000	177500000	208000000	GKAS[166.9984]PFEEDQNR	Q8TB72	Pumilio homolog 2 OS=Homo sapiens GN=PUM2 PE=1 SV=2	1457.6	14019963	2	0.231756	0.0382335	0.0905903	135300000	137500000	149200000	0.0531149
8340.78	0	405785	459385	612210	191600	625952	148489	9524.77	GKDS[166.9984]LSDDGVDLK	P07948	Tyrosine-protein kinase Lyn OS=Homo sapiens GN=LYN PE=1 SV=3	1428.62	14020340	3	1.68	0.50564	1.2373	57800000	37710000	19580000	0.49835
7936034	24670000	31650000	31960000	48460000	30450000	63720000	54670000	38370000	GKDSLS[166.9984]DDGVDLK	P07948	Tyrosine-protein kinase Lyn OS=Homo sapiens GN=LYN PE=1 SV=3	1428.6246, 1428.6252	14019536	2	0.568977	0.270337	0.245853	58710000	47670000	53730000	0.103594
469000000	707200000	535100000	383300000	575700000	444300000	352600000	239900000	303800000	GKLS[166.9984]AEENPDDSEVPSSSGINSTK	Q9Y5Q9	General transcription factor 3C polypeptide 3 OS=Homo sapiens GN=GTF3C3 PE=1 SV=1	2528.1	14026255	3, 4	0.21557	0.210197	0.189172	118000000	188000000	149400000	0.230973
3495000000	3323000000	2836000000	2390000000	2920000000	3012000000	2198000000	1498000000	2255000000	GKPTEAS[166.9984]IEAR	Q9NVU7	Protein SDA1 homolog OS=Homo sapiens GN=SDAD1 PE=1 SV=3	1238.58	14016599	2, 3	0.10622	0.121024	0.212518	956700000	998600000	1077000000	0.0604154
140900000	106000000	106400000	217000000	78910000	103600000	58360000	110300000	113900000	GKS[166.9984]QET[181.014]TQFWSQR	Q8NFU7	Methylcytosine dioxygenase TET1 OS=Homo sapiens GN=TET1 PE=1 SV=2	1742.69	14024475	2	0.170125	0.552985	0.329972	37580000	47810000	57320000	0.20753
466153	766443	3.54972e+06	100011	470649	2.32368e+06	2.84763e+06	6.50262e+06	1.83025e+06	GLC[160.0307]LLPGEGEEGS[166.9984]DDC[160.0307]SEMC[160.0307]DGEEPQEASSSLAR	Q13342	Nuclear body protein SP140 OS=Homo sapiens GN=SP140 PE=2 SV=2	3751.44	14023779	3	1.06659	1.23484	0.659309	78530000	48920000	35720000	0.403069
723948	4.38485e+06	21160000	5.55649e+06	14780000	44840000	30290000	35730000	12430000	GLFS[166.9984]DEEDSEDLFSSQSASK	Q641Q2	WASH complex subunit FAM21A OS=Homo sapiens GN=FAM21A PE=1 SV=3	2257.9014, 2257.9033	14022994	3	1.24446	0.94553	0.466127	92880000	121500000	86450000	0.186075
51660000	69810000	51410000	68540000	71120000	40060000	48350000	43220000	44400000	GLGAGAGAGEES[166.9984]PATSLPR	O15173	Membrane-associated progesterone receptor component 2 OS=Homo sapiens GN=PGRMC2 PE=1 SV=1	1777.81	14017148	2	0.183106	0.287715	0.0592797	37430000	35630000	44900000	0.125013
0	547927	2788183	501622	1.93557e+06	4.12294e+06	1.30019e+06	1.81745e+06	1.16737e+06	GLLSDS[166.9984]MTDVPVDTGVAAR	O43399	Tumor protein D54 OS=Homo sapiens GN=TPD52L2 PE=1 SV=2	1983.91	14027499	2	1.32838	0.833982	0.240463	1030118	1.3201e+06	1728940	0.258209
310300000	207500000	202000000	215700000	200700000	221600000	122700000	154600000	178400000	GLLYDS[166.9984]DEEDEERPAR	P49736	DNA replication licensing factor MCM2 OS=Homo sapiens GN=MCM2 PE=1 SV=4	1973.8093, 1973.8109	14023302	3	0.254243	0.0506667	0.183989	129000000	159700000	166200000	0.131031
460500000	382400000	300700000	391200000	452400000	378400000	296000000	236200000	340700000	GLLYDS[166.9984]DEEDEERPARK	P49736	DNA replication licensing factor MCM2 OS=Homo sapiens GN=MCM2 PE=1 SV=4	2101.9	14017121	2	0.209619	0.0970953	0.180198	183800000	208500000	236000000	0.124682
117900000	214900000	107800000	224800000	235300000	111300000	156500000	147000000	131800000	GLMAGGRPEGQYS[166.9984]EDEDT[181.014]DTDEYK	Q9NPQ8	Synembryn-A OS=Homo sapiens GN=RIC8A PE=1 SV=3	2823.03	14016543	2	0.402642	0.361014	0.0858658	98090000	98050000	98260000	0.00113626
1.86725e+06	14380000	29040000	4.64673e+06	11550000	26680000	21690000	17770000	11650000	GLMAGGRPEGQYS[166.9984]EDEDTDTDEYK	Q9NPQ8	Synembryn-A OS=Homo sapiens GN=RIC8A PE=1 SV=3	2743.07	14017134	2	0.900949	0.788519	0.297007	42410000	42260000	41320000	0.0140676
16160000	38840000	35120000	27920000	33300000	32510000	49340000	39460000	29010000	GLPS[166.9984]ELSPAIEEEESK	Q9Y6F6	Protein MRVI1 OS=Homo sapiens GN=MRVI1 PE=1 SV=2	1794.8	14017916	2	0.40491	0.0929821	0.258883	48460000	44020000	53570000	0.0981633
3.00663e+06	7643980	8414519	8937566	10190000	18010000	27710000	15520000	8313023	GLPSELS[166.9984]PAIEEEESK	Q9Y6F6	Protein MRVI1 OS=Homo sapiens GN=MRVI1 PE=1 SV=2	1794.8	14027134	2	0.460311	0.397156	0.570664	37160000	22570000	26700000	0.261034
0	1600471	5.68826e+06	127500000	692242	836299	961566	9184454	7956171	GLRDSHS[166.9984]S[166.9984]EEDEASSQTDLSQTISK	Q5JTV8	Torsin-1A-interacting protein 1 OS=Homo sapiens GN=TOR1AIP1 PE=1 SV=2	2867.16	14019920	2	1.20736	1.70127	0.735099	2745118	2.30733e+06	2.57737e+06	0.0868479
755400000	686800000	575100000	663900000	636000000	594900000	485000000	788600000	581900000	GLS[166.9984]EDTTEETLK	P19338	Nucleolin OS=Homo sapiens GN=NCL PE=1 SV=3	1402.6	14016833	2	0.135336	0.0549553	0.250726	529000000	547700000	624200000	0.0889641
99450000	80930000	67370000	81930000	68150000	60280000	57240000	63850000	70180000	GLS[166.9984]QEGTGPPTSAGEGHSR	Q63HN8	E3 ubiquitin-protein ligase RNF213 OS=Homo sapiens GN=RNF213 PE=1 SV=3	1904.81	14020526	2	0.195	0.156284	0.101488	36230000	41130000	39250000	0.0635967
3518463	2.87003e+06	10270000	628158	1.36216e+06	9518887	42750000	8536592	6798169	GLS[166.9984]WDS[166.9984]GPEEPGPR	Q9Y6F6	Protein MRVI1 OS=Homo sapiens GN=MRVI1 PE=1 SV=2	1643.61	14025590	3	0.738008	1.28632	1.0471	58800000	60350000	65380000	0.0559252
54750000	43730000	34130000	44600000	40870000	40080000	28570000	30230000	27890000	GLS[166.9984]WDSGPEEPGPR	Q9Y6F6	Protein MRVI1 OS=Homo sapiens GN=MRVI1 PE=1 SV=2	1563.65	14023925	2	0.233425	0.0576847	0.0416559	14340000	15350000	14460000	0.0374918
24800000	49820000	64370000	51960000	48920000	72270000	78240000	60510000	50290000	GLSAST[181.014]MDLSSSS	Q9NSK0	Kinesin light chain 4 OS=Homo sapiens GN=KLC4 PE=1 SV=3	1322.52	14018767	3	0.431999	0.219952	0.224431	54890000	49960000	63110000	0.118658
13160000	74570000	176200000	27950000	113700000	172900000	97690000	127800000	76780000	GLVAAYSGDS[166.9984]DNEEELVER	P52756	RNA-binding protein 5 OS=Homo sapiens GN=RBM5 PE=1 SV=2	2132.903, 2132.9038	14017045	2, 3	0.93596	0.69508	0.254553	271400000	244400000	241900000	0.064767
390000000	315000000	254700000	196400000	305700000	226100000	183600000	139800000	269900000	GLWSTDS[166.9984]AEEDK	Q99549	M-phase phosphoprotein 8 OS=Homo sapiens GN=MPHOSPH8 PE=1 SV=2	1417.55	14017973	2, 3	0.211888	0.232834	0.334722	113300000	119300000	124100000	0.0455097
11100000	14840000	12260000	4946389	10640000	13680000	16400000	6355109	7327520	GMGS[166.9984]LDAMDK	P12268	Inosine-5'-monophosphate dehydrogenase 2 OS=Homo sapiens GN=IMPDH2 PE=1 SV=2	1104.41	14026959	2	0.150346	0.454462	0.552487	13350000	12720000	13390000	0.0285715
22350000	28420000	37920000	73710000	9575392	14680000	20650000	79120000	61100000	GMS[166.9984]VSDLADK	Q16891	Mitochondrial inner membrane protein OS=Homo sapiens GN=IMMT PE=1 SV=1	1102.45	14020250	3	0.265454	1.09159	0.558404	52500000	56070000	62780000	0.0913799
53650000	73970000	51110000	82280000	68420000	29480000	73280000	56560000	53370000	GNAEGS[166.9984]S[166.9984]DEEGKLVIDEPAK	P51858	Hepatoma-derived growth factor OS=Homo sapiens GN=HDGF PE=1 SV=1	2204.8938, 2204.8975	14017174	2	0.210309	0.45579	0.175107	37410000	38740000	40840000	0.044346
235000000	213800000	174400000	321300000	288500000	92230000	224900000	165200000	201200000	GNDPLTSS[166.9984]PGR	P49736	DNA replication licensing factor MCM2 OS=Homo sapiens GN=MCM2 PE=1 SV=4	1180.5	14016697	2	0.148037	0.52936	0.152514	97450000	109700000	114600000	0.0823646
1.67235e+06	1836.93	515712	176967	1554.35	0	980966	678007	0	GNIETTS[166.9984]EDGQVFSPK	Q5T200	Zinc finger CCCH domain-containing protein 13 OS=Homo sapiens GN=ZC3H13 PE=1 SV=1	1788.77	14021260	3	1.17213	1.70948	0.908315	52000000	37970000	28830000	0.294714
2.68932e+06	295836	442749	2.79835e+06	0	234374	5844720	1.91164e+06	1.20596e+06	GNKS[166.9984]PS[166.9984]PPDGSPAATPEIR	O00499	Myc box-dependent-interacting protein 1 OS=Homo sapiens GN=BIN1 PE=1 SV=1	2037.87	14021649	3	1.17402	1.53565	0.836671	125300000	79790000	51120000	0.438007
1.00926e+06	14840000	69980000	5.87289e+06	20880000	56870000	96890000	75950000	26910000	GNKS[166.9984]PSPPDGSPAATPEIR	O00499	Myc box-dependent-interacting protein 1 OS=Homo sapiens GN=BIN1 PE=1 SV=1	1957.9	14020143	3	1.2754	0.940226	0.539444	78360000	96050000	103900000	0.141017
37610000	68430000	40470000	52240000	39860000	44520000	51590000	38840000	31680000	GNLLHFPS[166.9984]SQGEEEK	Q12888	Tumor suppressor p53-binding protein 1 OS=Homo sapiens GN=TP53BP1 PE=1 SV=2	1751.76	14019938	3	0.348682	0.137302	0.247767	43190000	44240000	39020000	0.0655049
78640000	124500000	60600000	135100000	146500000	60730000	64490000	33060000	56330000	GNLLHFPSS[166.9984]QGEEEK	Q12888	Tumor suppressor p53-binding protein 1 OS=Homo sapiens GN=TP53BP1 PE=1 SV=2	1751.76	14019991	2	0.374731	0.40819	0.317958	52010000	50310000	61230000	0.107778
1264000000	953400000	592300000	377800000	714900000	1191000000	571500000	126800000	385900000	GNS[166.9984]LPC[160.0307]VLEQK	Q08495	Dematin OS=Homo sapiens GN=EPB49 PE=1 SV=3	1324.596, 1324.5963	14022147, 14027667	2	0.358935	0.536728	0.618041	87500000	148300000	121200000	0.255963
230700000	241000000	198100000	272800000	226000000	235100000	203800000	261700000	225500000	GNS[166.9984]RPGT[181.014]PSAEGGSTSSTLR	P35269	General transcription factor IIF subunit 1 OS=Homo sapiens GN=GTF2F1 PE=1 SV=2	2078.85	14018187	2, 3	0.100307	0.101433	0.126994	172700000	187600000	184100000	0.0429348
32090000	31270000	24440000	24610000	35260000	34220000	31230000	32680000	31750000	GNS[166.9984]RPGTPSAEGGSTSSTLR	P35269	General transcription factor IIF subunit 1 OS=Homo sapiens GN=GTF2F1 PE=1 SV=2	1998.89	14021123	2	0.143511	0.187213	0.0230378	32450000	27770000	36950000	0.141719
988933	12400000	15720000	16470000	22070000	7061041	28650000	19910000	15200000	GNS[166.9984]VEELEEMDSQDAEMTNTTEPMDHS	Q96JH7	Deubiquitinating protein VCIP135 OS=Homo sapiens GN=VCPIP1 PE=1 SV=2	3106.15	14020688	2	0.796353	0.498976	0.321121	13910000	11910000	14600000	0.103698
7297621	12150000	8977937	10220000	9621729	13270000	7764198	10080000	8377392	GPGAPGLAHLQESQAGS[166.9984]DTDVEEGK	Q14676	Mediator of DNA damage checkpoint protein 1 OS=Homo sapiens GN=MDC1 PE=1 SV=3	2530.11	14023661	2	0.260059	0.177275	0.137274	7982225	5638786	8657660	0.213349
6.7865e+06	34530000	71190000	17140000	37820000	71710000	78420000	96470000	45830000	GPPDFS[166.9984]SDEEREPTPVLGSGAAAAGR	P42167	Lamina-associated polypeptide 2, isoforms beta/gamma OS=Homo sapiens GN=TMPO PE=1 SV=2	2650.1763, 2650.1765	14020894	3	0.861402	0.652487	0.348843	82410000	78330000	89100000	0.0652912
428100000	1106000000	590600000	1531000000	1325000000	439100000	842000000	621200000	634500000	GPPDFSS[166.9984]DEEREPT[181.014]PVLGSGAAAAGR	P42167	Lamina-associated polypeptide 2, isoforms beta/gamma OS=Homo sapiens GN=TMPO PE=1 SV=2	2730.14	14017268	2	0.499734	0.528201	0.177077	613700000	652200000	605100000	0.0402169
125518	434747	104756	280541	589182	0	0	332289	343615	GPPDFSSDEEREPT[181.014]PVLGSGAAAAGR	P42167	Lamina-associated polypeptide 2, isoforms beta/gamma OS=Homo sapiens GN=TMPO PE=1 SV=2	2650.18	14027595	3	0.83374	1.01654	0.86639	11040000	16200000	13660000	0.18925
52350000	75070000	69600000	59010000	45750000	81510000	49080000	78980000	51730000	GPPS[166.9984]PPAPVMHS[166.9984]PSR	Q13573	SNW domain-containing protein 1 OS=Homo sapiens GN=SNW1 PE=1 SV=1	1673.69	14018896	3	0.180561	0.291156	0.276171	52740000	48900000	48720000	0.0453067
18940000	51450000	84480000	35820000	48870000	78250000	85820000	86970000	59830000	GPRT[181.014]PS[166.9984]PPPPIPEDIALGK	Q5T200	Zinc finger CCCH domain-containing protein 13 OS=Homo sapiens GN=ZC3H13 PE=1 SV=1	2099	14016914	2	0.634797	0.400131	0.197938	84350000	70010000	74190000	0.0968044
6848288	11730000	21050000	10380000	16090000	29320000	33630000	30410000	18820000	GPS[166.9984]WDPFR	P04792	Heat shock protein beta-1 OS=Homo sapiens GN=HSPB1 PE=1 SV=2	1041.42	14019229	2	0.54624	0.522439	0.282014	62190000	31850000	35300000	0.38528
27150000	87500000	86380000	94400000	108000000	76120000	126700000	112900000	102600000	GPSLNPVLDYDHGSRSQES[166.9984]GYYDR	P43243	Matrin-3 OS=Homo sapiens GN=MATR3 PE=1 SV=2	2792.2	14019807	3	0.515211	0.172309	0.106011	106200000	115700000	113300000	0.0442122
185500000	191800000	129400000	274600000	211800000	173600000	119800000	113900000	138300000	GPSPS[166.9984]S[166.9984]PTPPAAAAPAEQAPR	Q86VQ1	Glucocorticoid-induced transcript 1 protein OS=Homo sapiens GN=GLCCI1 PE=1 SV=1	2116.91	14019881	2	0.203391	0.231804	0.102667	105200000	119500000	118500000	0.0697824
376900000	347000000	388300000	751300000	193500000	222100000	207000000	409700000	456200000	GPTSTSIDNIDGT[181.014]PVRDER	Q5VT52	Regulation of nuclear pre-mRNA domain-containing protein 2 OS=Homo sapiens GN=RPRD2 PE=1 SV=1	2109.94	14018891	3	0.057533	0.807564	0.370513	367100000	414600000	388200000	0.0610289
29810000	45140000	34000000	57770000	43330000	22870000	61300000	31080000	34880000	GPTTGEGALDLSDVHS[166.9984]PPKS[166.9984]PEGK	O95684	FGFR1 oncogene partner OS=Homo sapiens GN=FGFR1OP PE=1 SV=1	2536.1	14017330	2	0.21817	0.424368	0.388038	25380000	37530000	31420000	0.193206
469312	3180111	12120000	2.4388e+06	2.63133e+06	16070000	37320000	33840000	12220000	GPVPGDLS[166.9984]QTS[166.9984]EDQSLSDFEISNR	Q8TEQ0	Sorting nexin-29 OS=Homo sapiens GN=SNX29 PE=1 SV=3	2738.13	14020270	3	1.15982	1.10903	0.489279	86880000	84470000	91120000	0.038481
10880000	28650000	26590000	5610876	46200000	57230000	51380000	15110000	12490000	GPVSGTEPEPVYS[166.9984]MEAADYR	Q14247	Src substrate cortactin OS=Homo sapiens GN=CTTN PE=1 SV=2	2234.9285, 2234.9312	14018863	2	0.440997	0.747891	0.825639	18860000	18690000	16860000	0.0611407
30770000	57920000	54110000	98680000	61560000	35210000	75260000	38420000	83290000	GQDLLSTVS[166.9984]IR	P07359	Platelet glycoprotein Ib alpha chain OS=Homo sapiens GN=GP1BA PE=1 SV=1	1268.63	14021319	4	0.308806	0.489439	0.364425	54310000	62980000	54070000	0.0888713
18140000	37500000	26210000	46710000	34590000	35550000	33830000	41750000	27050000	GQDVVQEWQETSPT[181.014]REEPAGEQK	P78559	Microtubule-associated protein 1A OS=Homo sapiens GN=MAP1A PE=1 SV=6	2708.18	14020868	3	0.356427	0.172978	0.215065	29690000	34830000	32420000	0.0795851
34090000	39640000	32120000	20900000	36060000	45560000	30550000	20810000	35280000	GQEGEY[243.0297]AVPFDAVAR	O60496	Docking protein 2 OS=Homo sapiens GN=DOK2 PE=1 SV=2	1688.73	14020970	2	0.110518	0.363962	0.255476	15440000	23570000	20410000	0.206922
47940000	79410000	51470000	78290000	99760000	36090000	41200000	29650000	24080000	GQES[166.9984]EYGNITYPPAMK	P29350	Tyrosine-protein phosphatase non-receptor type 6 OS=Homo sapiens GN=PTPN6 PE=1 SV=1	1864.78	14023494	2	0.289242	0.453805	0.275961	13220000	9309063	13750000	0.20057
37170000	169900000	321200000	66110000	136700000	295600000	935300000	570900000	265300000	GQESS[166.9984]SDQEQVDVESIDFSK	Q96JM3	Chromosome alignment-maintaining phosphoprotein 1 OS=Homo sapiens GN=CHAMP1 PE=1 SV=2	2293.94	14016860	3	0.807065	0.707506	0.568044	766400000	813700000	663700000	0.102531
0	8932287	48660000	31720000	2.78266e+06	819008	7782204	62070000	73670000	GQGESDPLDHEPAVS[166.9984]PLLPR	P00519	Tyrosine-protein kinase ABL1 OS=Homo sapiens GN=ABL1 PE=1 SV=4	2194.02	14022080	3	1.34931	1.4695	0.735215	64790000	64400000	73840000	0.0789218
559624	716168	302438	610232	341898	543855	580661	3.33686e+06	533008	GQGSS[166.9984]PVAMQK	P18206	Vinculin OS=Homo sapiens GN=VCL PE=1 SV=4	1169.5	14022409	3	0.397081	0.280268	1.08205	20550000	23540000	20500000	0.0808588
52040000	55130000	46360000	45600000	57880000	48160000	44690000	22250000	35400000	GQSQLS[166.9984]NPTDDSWK	Q9Y6D5	Brefeldin A-inhibited guanine nucleotide-exchange protein 2 OS=Homo sapiens GN=ARFGEF2 PE=1 SV=3	1642.67	14021049	3	0.0869202	0.12817	0.330522	29340000	25990000	32640000	0.113392
377356	1311838	4.02978e+06	507247	1.66735e+06	2862500	5112537	9015417	2.56691e+06	GQT[181.014]PLTEGSEDLDGHS[166.9984]DPEESFAR	Q86VR2	Protein FAM134C OS=Homo sapiens GN=FAM134C PE=1 SV=1	2734.05	14020551	2	0.995316	0.701398	0.583648	17090000	19780000	21020000	0.104116
947499	9731847	29250000	1.66404e+06	17390000	32700000	58950000	54110000	27300000	GQTPLTEGSEDLDGHS[166.9984]DPEESFAR	Q86VR2	Protein FAM134C OS=Homo sapiens GN=FAM134C PE=1 SV=1	2654.09	14019117	3	1.08841	0.89955	0.36439	127000000	115800000	124400000	0.04789
799280	431763	1.52132e+06	10250.1	0	549803	7.12793e+06	3337285	888050	GREC[160.0307]S[166.9984]PTSSLER	Q9P1Y6	PHD and RING finger domain-containing protein 1 OS=Homo sapiens GN=PHRF1 PE=1 SV=3	1458.6	14020974	3	0.60418	1.68472	0.830742	46510000	42330000	39760000	0.0794755
8519000000	12400000000	10950000000	10790000000	10550000000	11300000000	10880000000	11430000000	10160000000	GRLDS[166.9984]S[166.9984]EMDHSENEDYTMSSPLPGK	Q9NTI5	Sister chromatid cohesion protein PDS5 homolog B OS=Homo sapiens GN=PDS5B PE=1 SV=1	2942.13	14016385, 14016474	2, 3	0.184605	0.0352035	0.0588445	8594000000	8015000000	8329000000	0.0348679
401300000	464900000	367900000	374100000	386200000	393200000	280900000	240500000	315400000	GRLDS[166.9984]SEMDHS[166.9984]ENEDYTMSSPLPGK	Q9NTI5	Sister chromatid cohesion protein PDS5 homolog B OS=Homo sapiens GN=PDS5B PE=1 SV=1	2942.13	14016535	2	0.119789	0.0251309	0.1344	248900000	272800000	261900000	0.0458092
14920000	82330000	167700000	13100000	45680000	210400000	466700000	415600000	162700000	GRLDSSEMDHS[166.9984]ENEDYTMSSPLPGK	Q9NTI5	Sister chromatid cohesion protein PDS5 homolog B OS=Homo sapiens GN=PDS5B PE=1 SV=1	2862.16	14020866, 14024811	3, 4	0.866946	1.17878	0.467313	3458000000	3727000000	3252000000	0.0684666
75760000	70480000	50620000	56010000	53940000	64360000	37440000	45950000	40720000	GRNDS[166.9984]GEENVPLDLTR	Q6R327	Rapamycin-insensitive companion of mTOR OS=Homo sapiens GN=RICTOR PE=1 SV=1	1851.82	14017730	2	0.20201	0.0949411	0.103748	30230000	34040000	28900000	0.0859027
143600000	188500000	132500000	147300000	112900000	153500000	164400000	170700000	116300000	GRNS[166.9984]ATSADEQPHIGNYR	Q7KZI7	Serine/threonine-protein kinase MARK2 OS=Homo sapiens GN=MARK2 PE=1 SV=2	2052.89	14016846	3	0.191464	0.158604	0.197761	103900000	100500000	87720000	0.0876126
21170000	13180000	11360000	33270000	13760000	14470000	20670000	13730000	13860000	GRS[166.9984]IDQDYER	Q9UDY2	Tight junction protein ZO-2 OS=Homo sapiens GN=TJP2 PE=1 SV=2	1318.54	14024958	2	0.342488	0.539748	0.246777	14030000	12260000	20190000	0.26867
623258	2.02431e+06	3.04112e+06	134600000	564979	834860	1.6242e+06	56380000	60590000	GRSSESS[166.9984]C[160.0307]GVDGDYEDAELNPR	P11274	Breakpoint cluster region protein OS=Homo sapiens GN=BCR PE=1 SV=2	2479.97	14028168	2	0.640223	1.70531	0.832149	24920000	36800000	48840000	0.324532
22220000	31540000	42090000	28260000	48710000	42550000	49530000	42640000	31170000	GRWES[166.9984]QQDVSQTTVSR	Q9NQT8	Kinesin-like protein KIF13B OS=Homo sapiens GN=KIF13B PE=1 SV=1	1943.86	14025307	3	0.311153	0.263325	0.225589	33740000	32970000	34740000	0.0262441
74490000	33520000	33290000	101900000	75750000	38760000	58630000	30120000	41270000	GS[166.9984]DPASGEVEASQLR	Q8WWA1	Transmembrane protein 40 OS=Homo sapiens GN=TMEM40 PE=1 SV=2	1582.67	14024747	3	0.503625	0.439786	0.331502	53530000	51570000	51330000	0.0231452
207900000	205300000	210800000	259000000	161700000	120000000	131700000	282800000	270400000	GS[166.9984]ESPEMGPEVTPAPR	P48382	DNA-binding protein RFX5 OS=Homo sapiens GN=RFX5 PE=1 SV=1	1720.72	14020816	2	0.0132277	0.395761	0.367444	234000000	260700000	270300000	0.073762
48230000	62860000	44230000	40070000	53560000	59370000	30270000	19410000	33900000	GS[166.9984]FGAMDDPFK	Q9UBC2	Epidermal growth factor receptor substrate 15-like 1 OS=Homo sapiens GN=EPS15L1 PE=1 SV=1	1251.47	14018220	3	0.18943	0.194145	0.270626	40200000	48450000	45150000	0.0931033
26630000	31580000	47420000	25720000	35130000	42530000	32580000	22540000	31140000	GS[166.9984]FSSENYWR	Q6P6C2	Probable alpha-ketoglutarate-dependent dioxygenase ABH5 OS=Homo sapiens GN=ALKBH5 PE=1 SV=2	1312.5	14023577	2	0.308434	0.244486	0.188808	51710000	44500000	45720000	0.081569
4.44424e+06	39120000	102800000	17070000	96890000	97500000	191900000	163600000	68540000	GS[166.9984]GDTSSLIDPDTSLSELR	Q9Y608	Leucine-rich repeat flightless-interacting protein 2 OS=Homo sapiens GN=LRRFIP2 PE=1 SV=1	2029.9	14017575	2, 3	1.02249	0.656311	0.457179	241700000	252500000	248100000	0.0219484
66780000	49920000	39660000	165000000	42040000	47180000	45860000	46220000	38800000	GS[166.9984]GHPAYAEVEPVGEK	Q6UX71	Plexin domain-containing protein 2 OS=Homo sapiens GN=PLXDC2 PE=1 SV=1	1706.74	14017394	2	0.262724	0.820801	0.0959021	26660000	34610000	24890000	0.180261
42270000	32060000	36390000	125500000	12440000	16080000	25360000	95020000	68160000	GS[166.9984]ITEYTAAEEK	Q12982	BCL2/adenovirus E1B 19 kDa protein-interacting protein 2 OS=Homo sapiens GN=BNIP2 PE=1 SV=1	1378.58	14018613	3	0.138852	1.25147	0.559022	50470000	58440000	49250000	0.0946715
334800000	362400000	291400000	252100000	281600000	263100000	272700000	282400000	294900000	GS[166.9984]LSMGPAPR	Q86YV0	RAS protein activator like-3 OS=Homo sapiens GN=RASAL3 PE=1 SV=2	1052.46	14016751	2	0.108614	0.0561297	0.0392802	118300000	130500000	139900000	0.0835879
34570000	41340000	29300000	23400000	41570000	36020000	32180000	22180000	21790000	GS[166.9984]PAPLGVR	O15117	FYN-binding protein OS=Homo sapiens GN=FYB PE=1 SV=2	933.4538, 933.4554	14017668	2	0.1721	0.276604	0.232015	15240000	14600000	18700000	0.136324
11460000	56710000	28830000	97080000	40730000	10960000	17080000	24940000	22280000	GS[166.9984]PEEELPLPAFEK	Q5JTD0	Tight junction-associated protein 1 OS=Homo sapiens GN=TJAP1 PE=1 SV=1	1622.73	14019775, 14020140	2, 3	0.706006	0.881998	0.186523	70550000	56500000	72290000	0.130298
0	1.41254e+06	2.72098e+06	0	298662	3708103	24810000	3.7393e+06	2.66563e+06	GS[166.9984]PHYFSPFRPY	Q13242	Serine/arginine-rich splicing factor 9 OS=Homo sapiens GN=SRSF9 PE=1 SV=1	1534.65	14019205	4	0.987648	1.54245	1.20007	172900000	169800000	132400000	0.142335
0	879627	8397788	357704	3.73067e+06	8733028	18280000	5.64547e+06	1.89646e+06	GS[166.9984]SPQNTTTPKPSVEGQQPAAAAAC[160.0307]EPVDHAQSESILK	Q27J81	Inverted formin-2 OS=Homo sapiens GN=INF2 PE=1 SV=2	3968.83	14020493	2	1.49251	0.986007	0.997288	20140000	15220000	19250000	0.144022
47040000	59580000	52160000	65330000	50410000	71450000	45170000	83020000	52620000	GS[166.9984]TESC[160.0307]NTTTEDEDLK	Q13555	Calcium/calmodulin-dependent protein kinase type II subunit gamma OS=Homo sapiens GN=CAMK2G PE=1 SV=3	1866.69	14020969	3	0.119128	0.173445	0.332688	45650000	40180000	49820000	0.10692
29630000	36740000	25540000	55100000	50210000	12280000	27110000	22060000	26980000	GS[166.9984]TSFLDTR	Q8IV04	Carabin OS=Homo sapiens GN=TBC1D10C PE=1 SV=1	1063.44	14024537	2	0.184989	0.597969	0.113414	16510000	17430000	18580000	0.0592419
4932715	9506549	13720000	6.63997e+06	10080000	14580000	13670000	8280990	13580000	GS[166.9984]TSFLDTRF	Q8IV04	Carabin OS=Homo sapiens GN=TBC1D10C PE=1 SV=1	1210.51	14021957	2	0.468216	0.381642	0.260535	9455304	7708493	7.91552e+06	0.114164
16750000	35000000	48810000	27250000	36470000	41040000	37450000	50070000	42540000	GS[166.9984]VSDEEMMELR	P13796	Plastin-2 OS=Homo sapiens GN=LCP1 PE=1 SV=6	1462.56	14020735	2	0.479748	0.201158	0.146452	23480000	37470000	29680000	0.232044
46140000	123300000	41310000	142000000	114400000	56690000	80990000	57550000	62870000	GSAPHSESDLPEQEEEILGS[166.9984]DDDEQEDPNDYC[160.0307]K	Q96SB4	SRSF protein kinase 1 OS=Homo sapiens GN=SRPK1 PE=1 SV=2	3814.472, 3814.4722	14018618	3	0.654891	0.417116	0.18304	56980000	71540000	69890000	0.120549
453500000	372500000	344400000	333100000	349500000	264100000	306800000	321800000	377500000	GSDPAS[166.9984]GEVEASQLR	Q8WWA1	Transmembrane protein 40 OS=Homo sapiens GN=TMEM40 PE=1 SV=2	1582.67	14017178	2, 3	0.1452	0.143613	0.111076	174200000	191900000	194600000	0.0592887
12770000	67820000	75800000	9951093	63120000	96260000	90850000	26750000	35330000	GSDYSWSY[243.0297]QTPPSS[166.9984]PSTTMSR	O43312	Metastasis suppressor protein 1 OS=Homo sapiens GN=MTSS1 PE=1 SV=2	2481.93	14022419	3	0.658344	0.771389	0.682602	39130000	42910000	40840000	0.0462123
40620000	38870000	29500000	37040000	29330000	31230000	29750000	32170000	30650000	GSFS[166.9984]DTGLGDGK	Q9Y2W1	Thyroid hormone receptor-associated protein 3 OS=Homo sapiens GN=THRAP3 PE=1 SV=2	1220.48	14023834	2	0.164584	0.123469	0.0396402	24660000	25330000	28390000	0.0761109
3258000000	2820000000	2331000000	2908000000	3046000000	2537000000	1933000000	2234000000	2134000000	GSGFPDGEGS[166.9984]SR	P16150	Leukosialin OS=Homo sapiens GN=SPN PE=1 SV=1	1232.46	14016401	2	0.165442	0.0930061	0.0729876	1587000000	1690000000	1835000000	0.073117
43100000	35970000	19630000	8695600	46680000	50170000	30930000	6.21643e+06	8982774	GSGS[166.9984]LEGEAAGC[160.0307]GR	Q7Z6I6	Rho GTPase-activating protein 30 OS=Homo sapiens GN=ARHGAP30 PE=1 SV=3	1387.53	14018533	2	0.365727	0.653861	0.880612	5.77649e+06	5031420	5.06838e+06	0.0793453
40640000	64660000	48690000	51490000	66660000	42160000	59430000	23340000	43590000	GSGT[181.014]ASDDEFENLR	Q7Z6Z7	E3 ubiquitin-protein ligase HUWE1 OS=Homo sapiens GN=HUWE1 PE=1 SV=3	1577.61	14018696	2	0.238178	0.231404	0.429484	49800000	49050000	52350000	0.0343231
10810000000	8522000000	6908000000	4670000000	7779000000	8749000000	5930000000	5101000000	1951000000	GSGTAS[166.9984]DDEFENLR	Q7Z6Z7	E3 ubiquitin-protein ligase HUWE1 OS=Homo sapiens GN=HUWE1 PE=1 SV=3	1577.61	14023406	2	0.224163	0.301574	0.485124	396500000	490800000	762700000	0.345713
393110	1.68293e+06	13170000	1.42441e+06	2.89928e+06	11720000	35250000	19710000	2.99988e+06	GSIS[166.9984]EDELITAIK	Q16799	Reticulon-1 OS=Homo sapiens GN=RTN1 PE=1 SV=1	1455.7	14019810	3	1.3841	1.04106	0.834815	83360000	72250000	63620000	0.135418
562100000	522200000	454700000	515900000	518100000	486500000	396600000	503000000	425300000	GSKPS[166.9984]PLSVK	Q96S94	Cyclin-L2 OS=Homo sapiens GN=CCNL2 PE=1 SV=1	1079.55	14016537	2	0.105824	0.0348113	0.124647	283400000	302200000	341300000	0.0955998
80660000	48130000	30800000	160700000	39840000	56000000	33010000	54000000	34880000	GSLGS[166.9984]QGAKDEPEEELQK	Q13428	Treacle protein OS=Homo sapiens GN=TCOF1 PE=1 SV=3	1981.87	14018183	2	0.475842	0.767284	0.285908	32860000	38530000	33940000	0.0857485
260800000	209700000	200700000	198900000	185100000	196100000	150600000	183200000	186300000	GSLS[166.9984]MGPAPR	Q86YV0	RAS protein activator like-3 OS=Homo sapiens GN=RASAL3 PE=1 SV=2	1052.46	14016542	2	0.14488	0.0377249	0.114078	88820000	104400000	107600000	0.100197
243500000	160600000	180300000	218600000	179600000	262000000	139600000	103500000	173800000	GSPQPEPHAPEPGPGS[166.9984]AK	A6NFX1	Major facilitator superfamily domain-containing protein 2B OS=Homo sapiens GN=MFSD2B PE=2 SV=3	1819.8	14021978	2	0.222333	0.187305	0.252969	93680000	83180000	100200000	0.0929821
61640000	68050000	68510000	41520000	65090000	58390000	58500000	54040000	38540000	GSPVSEIGWET[181.014]PPPES[166.9984]PR	Q13884	Beta-1-syntrophin OS=Homo sapiens GN=SNTB1 PE=1 SV=3	2081.86	14027382	2	0.0581307	0.220821	0.208032	26390000	25470000	24920000	0.0290201
99140000	167100000	151200000	144800000	117300000	152500000	139100000	88830000	98720000	GSPVSEIGWETPPPES[166.9984]PR	Q13884	Beta-1-syntrophin OS=Homo sapiens GN=SNTB1 PE=1 SV=3	2001.8934, 2001.8944	14019260, 14022427	2, 3	0.255466	0.133899	0.244588	119500000	125300000	163400000	0.17527
16270000	8707972	10820000	8400347	7.72516e+06	8.07673e+06	12190000	14980000	6986936	GSS[166.9984]FEMTDDDSAIR	Q7L2E3	Putative ATP-dependent RNA helicase DHX30 OS=Homo sapiens GN=DHX30 PE=1 SV=1	1610.6	14021476	2	0.326991	0.0418586	0.356307	6.10873e+06	9959990	5387999	0.343688
130100000	89250000	73490000	75160000	97350000	91350000	65490000	46800000	59920000	GSS[166.9984]LSGTDDGAQEVVK	Q9Y6D5	Brefeldin A-inhibited guanine nucleotide-exchange protein 2 OS=Homo sapiens GN=ARFGEF2 PE=1 SV=3	1629.7	14019874	2	0.299313	0.130505	0.167164	40670000	43290000	42320000	0.0314688
67920000	104600000	81620000	237400000	62700000	40660000	53720000	55260000	83550000	GSSGC[160.0307]S[166.9984]EAGGAGHEEGRASPLR	Q9C0C9	Ubiquitin-conjugating enzyme E2 O OS=Homo sapiens GN=UBE2O PE=1 SV=3	2208.91	14020674	2	0.218792	0.94897	0.261707	36810000	40990000	41140000	0.0619918
124800000	97690000	105400000	89570000	80650000	76420000	72760000	98460000	106600000	GSTES[166.9984]C[160.0307]NTTTEDEDLK	Q13555	Calcium/calmodulin-dependent protein kinase type II subunit gamma OS=Homo sapiens GN=CAMK2G PE=1 SV=3	1866.69	14017708	2	0.127806	0.0816528	0.190732	56340000	68970000	74510000	0.139816
56950000	102100000	157100000	72520000	118000000	162400000	188700000	228600000	163100000	GSVLIPGLVEGS[166.9984]TK	Q86WJ1	Chromodomain-helicase-DNA-binding protein 1-like OS=Homo sapiens GN=CHD1L PE=1 SV=2	1436.74	14018568	3	0.475935	0.382022	0.170619	214900000	277400000	238400000	0.12961
546300000	621600000	424800000	556300000	484800000	484100000	464500000	532800000	411900000	GSWSSAPT[181.014]SR	Q9H7P9	Pleckstrin homology domain-containing family G member 2 OS=Homo sapiens GN=PLEKHG2 PE=1 SV=3	1115.45	14019275	3	0.18704	0.0815974	0.129051	259100000	350100000	315300000	0.149002
96930000	68810000	64250000	70860000	56970000	68640000	47810000	40210000	54400000	GSYGS[166.9984]DAEEEEYR	Q9UDY2	Tight junction protein ZO-2 OS=Homo sapiens GN=TJP2 PE=1 SV=2	1571.55	14016970	2	0.230866	0.113934	0.149578	30350000	33120000	34860000	0.0693944
20010000	22810000	21210000	20600000	18850000	18950000	29660000	31230000	17130000	GT[181.014]PEPGPLNAVDER	Q9ULA0	null	1531.68	14017771	2	0.065817	0.0504847	0.297131	14780000	15950000	12420000	0.125014
675500000	713700000	570700000	826200000	739500000	517800000	554200000	433100000	519400000	GTALGGGS[166.9984]IR	O43516	WAS/WASL-interacting protein family member 1 OS=Homo sapiens GN=WIPF1 PE=1 SV=3	968.456	14023818, 14024750	2	0.113332	0.229011	0.124142	318800000	351000000	407300000	0.124762
292800000	355300000	265700000	197800000	249300000	166800000	260200000	107200000	201200000	GTDDS[166.9984]PKDSQEDLQER	Q969E4	Transcription elongation factor A protein-like 3 OS=Homo sapiens GN=TCEAL3 PE=1 SV=1	1899.76	14022603	3	0.150856	0.203644	0.407128	106100000	106400000	120600000	0.0746292
61510000	56820000	50330000	87480000	59950000	34920000	78060000	50040000	53140000	GTDDSPKDS[166.9984]QEDLQER	Q969E4	Transcription elongation factor A protein-like 3 OS=Homo sapiens GN=TCEAL3 PE=1 SV=1	1899.7579, 1899.7595	14020562	2	0.0998595	0.432518	0.254263	36280000	33070000	32830000	0.0565566
706200000	520500000	481900000	625400000	559000000	567800000	433200000	471800000	499500000	GTDS[166.9984]QAMEEEKPEGHV	Q13451	Peptidyl-prolyl cis-trans isomerase FKBP5 OS=Homo sapiens GN=FKBP5 PE=1 SV=2	1823.7133, 1823.7146	14022086	2	0.210558	0.0617483	0.0711264	311100000	324700000	360900000	0.0774772
1.37684e+06	10520000	26160000	1.5499e+06	12470000	40110000	41050000	26810000	7.37742e+06	GTEAPAVVT[181.014]EEEDDDEETAPPVIAPRPDHTK	Q13177	Serine/threonine-protein kinase PAK 2 OS=Homo sapiens GN=PAK2 PE=1 SV=3	3395.52	14021961	3	0.987946	1.10152	0.673982	44350000	46560000	47880000	0.0385532
11450000000	15890000000	14040000000	12320000000	13360000000	13850000000	11290000000	10990000000	12650000000	GTEPS[166.9984]PGGT[181.014]PQPSRPVS[166.9984]PAGPPEGVPEEAQPPR	Q8WUZ0	B-cell CLL/lymphoma 7 protein family member C OS=Homo sapiens GN=BCL7C PE=1 SV=3	3499.49	14018184	2	0.161691	0.0592944	0.0759756	9831000000	10530000000	10390000000	0.0360806
39130000	109600000	152200000	71020000	87050000	110900000	104800000	101800000	115600000	GTEPS[166.9984]PGGTPQPSRPVS[166.9984]PAGPPEGVPEEAQPPR	Q8WUZ0	B-cell CLL/lymphoma 7 protein family member C OS=Homo sapiens GN=BCL7C PE=1 SV=3	3419.53	14018108	3	0.569281	0.223825	0.0675801	84240000	73230000	111600000	0.220282
49170000	110500000	113900000	22310000	128500000	136800000	123800000	136200000	127100000	GTEPSPGGTPQPS[166.9984]RPVS[166.9984]PAGPPEGVPEEAQPPR	Q8WUZ0	B-cell CLL/lymphoma 7 protein family member C OS=Homo sapiens GN=BCL7C PE=1 SV=3	3419.53	14020577	3	0.399496	0.6659	0.0497708	106000000	120500000	118900000	0.0690508
4.12117e+06	36830000	65210000	23710000	31230000	50970000	87450000	84350000	68040000	GTGQS[166.9984]DDSDIWDDTALIK	Q16637	Survival motor neuron protein OS=Homo sapiens GN=SMN1 PE=1 SV=1	2016.84	14018741	3	0.863874	0.398804	0.130428	38670000	71390000	76110000	0.328578
16620000	35990000	19160000	46470000	42180000	14310000	35080000	30430000	22320000	GTGSGGQLQDLDC[160.0307]SSS[166.9984]DDEGAAQNSTKPSATK	P08240	Signal recognition particle receptor subunit alpha OS=Homo sapiens GN=SRPR PE=1 SV=2	3249.35	14018260	2	0.440028	0.508783	0.220575	20700000	18540000	23800000	0.125823
25870000	37200000	24910000	30260000	30330000	28200000	22410000	30450000	28020000	GTLDEEDEEADS[166.9984]DTDDIDHR	Q9HCN4	GPN-loop GTPase 1 OS=Homo sapiens GN=GPN1 PE=1 SV=1	2356.86	14017846	2	0.233077	0.0408848	0.152948	19400000	18590000	23040000	0.116512
982200000	816700000	696500000	1263000000	958100000	520100000	863000000	742400000	814800000	GTMDDISQEEGSS[166.9984]QGEDSVSGSQR	Q14683	Structural maintenance of chromosomes protein 1A OS=Homo sapiens GN=SMC1A PE=1 SV=2	2565.99	14021407	2, 3	0.172454	0.408688	0.0752458	562800000	592200000	610200000	0.0406652
331200000	299900000	281000000	128800000	318900000	335600000	221500000	86570000	137500000	GTPGPDSSGSLGS[166.9984]GEFTGVK	Q9UBC2	Epidermal growth factor receptor substrate 15-like 1 OS=Homo sapiens GN=EPS15L1 PE=1 SV=1	1916.83	14024711	3	0.083392	0.439981	0.458763	54520000	65230000	53780000	0.110777
6.43983e+06	30440000	65160000	27570000	35830000	59250000	72800000	59150000	45810000	GTS[166.9984]PRPPEGGLGYSQLGDDDLK	Q9UQ88	Cyclin-dependent kinase 11A OS=Homo sapiens GN=CDK11A PE=1 SV=4	2339.05	14019986	3	0.867976	0.401959	0.227756	88000000	81640000	93160000	0.0658722
36840000	42250000	30680000	54360000	63090000	17520000	49870000	37400000	33150000	GTS[166.9984]QNDPNWVVR	P07996	Thrombospondin-1 OS=Homo sapiens GN=THBS1 PE=1 SV=2	1452.62	14024689	2	0.158214	0.537605	0.216498	28310000	25920000	33070000	0.125082
113100000	108500000	85520000	103600000	93530000	78740000	75280000	91110000	83420000	GTYVPSS[166.9984]PTR	Q9Y4P8	WD repeat domain phosphoinositide-interacting protein 2 OS=Homo sapiens GN=WIPI2 PE=1 SV=1	1144.5	14022382	2	0.14433	0.135982	0.095065	43600000	57010000	58340000	0.153886
162800000	133200000	107900000	194600000	201800000	100800000	117300000	88120000	127600000	GVAEQQQQQGC[160.0307]GDPEVMQK	Q13201	null	2116.94	14016644	2	0.204095	0.339998	0.184481	62030000	74300000	73950000	0.0996563
34380000	53260000	49720000	19450000	32140000	59810000	31190000	50480000	34920000	GVGASGS[166.9984]FR	P07305	null	917.387	14026975	3	0.219186	0.555784	0.263275	35790000	33490000	38410000	0.0685783
23760000	29900000	20180000	8973377	31800000	29990000	24550000	13580000	14180000	GVNFAEEPMQS[166.9984]DSEDGEEEEAAPADAGAFNAPVINR	P31323	cAMP-dependent protein kinase type II-beta regulatory subunit OS=Homo sapiens GN=PRKAR2B PE=1 SV=3	3843.597, 3843.5999	14023702	2	0.199724	0.537938	0.353716	9189462	10790000	8466462	0.125403
175600000	220500000	171200000	143900000	249400000	222700000	148000000	132800000	139400000	GVS[166.9984]MPNMLEPK	O14639	Actin-binding LIM protein 1 OS=Homo sapiens GN=ABLIM1 PE=1 SV=3	1282.56	14018320, 14026581	2	0.144273	0.267137	0.0544162	89570000	70120000	104500000	0.195762
1.62031e+06	6.73048e+06	15390000	3.74537e+06	9812654	19670000	19670000	16140000	13880000	GWLRDPS[166.9984]ASPGDAGEQAIR	P18206	Vinculin OS=Homo sapiens GN=VCL PE=1 SV=4	2062.93	14022128	2	0.879583	0.725634	0.17618	25360000	15310000	21060000	0.245054
127100000	192400000	310500000	1046000000	76720000	94430000	157600000	639100000	428000000	GY[243.0297]GGSIDS[166.9984]GPASAK	Q9UKJ8	Disintegrin and metalloproteinase domain-containing protein 21 OS=Homo sapiens GN=ADAM21 PE=2 SV=2	1426.52	14023298	3	0.442658	1.3669	0.591225	439400000	486400000	506900000	0.0724634
1720868	1.15504e+06	4515314	786504	6493236	8169785	10500000	8781840	2.90353e+06	GYS[166.9984]FTTTAER	P60709	Actin, cytoplasmic 1 OS=Homo sapiens GN=ACTB PE=1 SV=1	1212.49	14022974	3	0.730229	0.751601	0.538675	32640000	26030000	26300000	0.132074
173100000	128600000	159600000	136500000	158700000	133900000	155900000	136700000	148300000	GYSFTTT[181.014]AER	P60709	Actin, cytoplasmic 1 OS=Homo sapiens GN=ACTB PE=1 SV=1	1212.49	14020273	2	0.148383	0.0952916	0.0657918	119400000	101100000	104100000	0.0907097
23320000	29290000	24880000	14180000	25140000	24180000	24310000	8638116	15490000	GYSS[166.9984]LLK	P17844	Probable ATP-dependent RNA helicase DDX5 OS=Homo sapiens GN=DDX5 PE=1 SV=1	847.395	14019096	2	0.119872	0.286755	0.486591	10760000	9873262	12840000	0.136483
10420000	17690000	22250000	27860000	33150000	13670000	31370000	20010000	21000000	GYSSPEPDIQDSS[166.9984]GSEAQSVKPSTR	Q9BZF1	Oxysterol-binding protein-related protein 8 OS=Homo sapiens GN=OSBPL8 PE=1 SV=3	2689.16	14018889	2	0.355431	0.404653	0.260807	25870000	16340000	21180000	0.225518
3312984	9067525	13330000	6730163	6.13392e+06	10940000	15670000	16230000	8833826	GYTS[166.9984]DDDTWEPEIHLEDC[160.0307]K	Q99549	M-phase phosphoprotein 8 OS=Homo sapiens GN=MPHOSPH8 PE=1 SV=2	2389.9155, 2389.92	14024920	2	0.586569	0.330156	0.30329	14930000	11260000	18580000	0.245254
58690000	84690000	54640000	88540000	65030000	71380000	70100000	46300000	59430000	GYYSPYSVSGSGST[181.014]AGS[166.9984]R	Q15149	Plectin OS=Homo sapiens GN=PLEC PE=1 SV=3	1942.72	14022589	2	0.247043	0.162198	0.203398	38180000	41520000	47760000	0.11445
25160000	32950000	25090000	37750000	27140000	18820000	32980000	20510000	27840000	HAEAT[181.014]LGSGNLR	Q9H8S9	MOB kinase activator 1A OS=Homo sapiens GN=MOB1A PE=1 SV=4	1305.59	14021877	3	0.162905	0.340033	0.231168	35860000	40550000	50630000	0.178223
1131129	1.15743e+06	2.92426e+06	3.06823e+06	1.81539e+06	3.69703e+06	5.12319e+06	5.68362e+06	2.36957e+06	HANS[166.9984]VDTSFSK	Q96BY6	Dedicator of cytokinesis protein 10 OS=Homo sapiens GN=DOCK10 PE=1 SV=3	1272.52	14024234	3	0.59148	0.334909	0.403872	19910000	23950000	16930000	0.173876
140300000	121000000	100700000	119900000	100800000	88490000	86520000	83980000	112000000	HC[160.0307]APS[166.9984]PDRS[166.9984]PELSSSR	Q96T37	Putative RNA-binding protein 15 OS=Homo sapiens GN=RBM15 PE=1 SV=2	1942.749, 1942.7496	14025508	2	0.164106	0.153564	0.164562	78600000	68790000	86460000	0.113572
15480000	55420000	59320000	13960000	59570000	67650000	225900000	32130000	58320000	HC[160.0307]DS[166.9984]INSDFGSESGGC[160.0307]GDSSPGPSASQGPR	Q8TD19	Serine/threonine-protein kinase Nek9 OS=Homo sapiens GN=NEK9 PE=1 SV=2	3089.16	14016915	2, 3	0.558985	0.615145	0.99698	687100000	811200000	782500000	0.0854553
3557836	9737392	19960000	7.68867e+06	21030000	36510000	12390000	25440000	14030000	HC[160.0307]DSINSDFGS[166.9984]ESGGC[160.0307]GDSSPGPSASQGPR	Q8TD19	Serine/threonine-protein kinase Nek9 OS=Homo sapiens GN=NEK9 PE=1 SV=2	3089.16	14022054	2	0.747285	0.663384	0.41121	23550000	22400000	27670000	0.112917
79880000	103500000	87200000	160300000	74790000	72350000	57560000	60240000	59680000	HC[160.0307]EC[160.0307]STDEVNSEDMDAYC[160.0307]R	P05556	Integrin beta-1 OS=Homo sapiens GN=ITGB1 PE=1 SV=2	2377.85	14016885	2	0.134058	0.488763	0.0238953	58020000	59960000	65910000	0.0670727
2.58392e+06	24750000	82760000	19930000	34270000	71580000	119200000	105700000	57980000	HDS[166.9984]IPAADTFEDLSDVEGGGSEPTQR	O95671	N-acetylserotonin O-methyltransferase-like protein OS=Homo sapiens GN=ASMTL PE=1 SV=3	2810.1797, 2810.1802	14018777	3	1.12818	0.635936	0.341111	116900000	132400000	145200000	0.107768
0	1581695	1.85334e+06	489236	1.26735e+06	812100	9485882	17630000	5.25374e+06	HDSS[166.9984]APDPAPDSADEVMPEAVPEVASEPGLESASHPNVDR	Q9BTC0	Death-inducer obliterator 1 OS=Homo sapiens GN=DIDO1 PE=1 SV=5	4188.81	14019528	4	0.874112	0.456571	0.582985	36830000	38220000	34750000	0.0477157
17900000	17680000	18310000	14140000	13600000	14440000	10060000	13750000	19100000	HDT[181.014]PDPS[166.9984]PLR	Q9BRD0	BUD13 homolog OS=Homo sapiens GN=BUD13 PE=1 SV=1	1294.48	14021370	2	0.0177996	0.0302757	0.317781	7.41165e+06	11590000	10780000	0.223212
1391000000	1258000000	1110000000	1883000000	1364000000	709200000	1656000000	413900000	1215000000	HEAPS[166.9984]SPISGQPC[160.0307]GDDQNASPSK	O75376	Nuclear receptor corepressor 1 OS=Homo sapiens GN=NCOR1 PE=1 SV=2	2445.99	14016475	2, 3	0.112184	0.44604	0.575077	890100000	992100000	930500000	0.0547864
55880000	42710000	42110000	45320000	37310000	35630000	33270000	43810000	46430000	HEC[160.0307]QANGPEDLNR	P60981	Destrin OS=Homo sapiens GN=DSTN PE=1 SV=3	1539.6588, 1539.6589	14020635	2	0.165942	0.131358	0.169198	16270000	17890000	12750000	0.168059
4277701	54910000	408900000	9115430	57480000	403800000	312600000	895000000	236100000	HEEEEWT[181.014]DDDLVESL	P51946	Cyclin-H OS=Homo sapiens GN=CCNH PE=1 SV=1	1925.73	14019226	3	1.41288	1.37292	0.748843	1235000000	1178000000	1026000000	0.0942471
17340000	48650000	61050000	27700000	40860000	57910000	59380000	69750000	60330000	HELQANC[160.0307]YEEVK	P23528	Cofilin-1 OS=Homo sapiens GN=CFL1 PE=1 SV=3	1519.6854, 1519.6858	14020639	2	0.531953	0.359295	0.0907726	54390000	52220000	63110000	0.101885
26410000	24740000	42440000	49400000	41110000	35340000	125500000	57330000	50730000	HELS[166.9984]PPQK	Q9BXP5	Serrate RNA effector molecule homolog OS=Homo sapiens GN=SRRT PE=1 SV=1	1015.46	14019127	3	0.313263	0.168475	0.531705	132100000	111100000	144800000	0.131594
1042000000	930200000	772900000	834400000	840300000	710900000	628900000	758400000	789400000	HEQNIDC[160.0307]GGGYVK	P27797	Calreticulin OS=Homo sapiens GN=CALR PE=1 SV=1	1476.65	14022124	2	0.147743	0.0918832	0.117341	404300000	447500000	497400000	0.103595
400800000	301800000	227700000	142100000	316100000	388500000	214100000	150200000	164300000	HFGS[166.9984]FQK	Q14162	Scavenger receptor class F member 1 OS=Homo sapiens GN=SCARF1 PE=1 SV=3	930.385	14016583	2	0.280064	0.448717	0.190528	79840000	79260000	98800000	0.129327
76700000	162900000	186000000	121900000	187300000	205100000	244100000	245100000	215100000	HFKDEDEDEDVAS[166.9984]PDGLGR	O95365	Zinc finger and BTB domain-containing protein 7A OS=Homo sapiens GN=ZBTB7A PE=1 SV=1	2210.89	14018773, 14022266	2, 3	0.406056	0.255555	0.0725792	257800000	260600000	285300000	0.0564902
120900000	86120000	87980000	98690000	83810000	109000000	72500000	79280000	77580000	HGDDQPDSS[166.9984]SLK	P48553	Trafficking protein particle complex subunit 10 OS=Homo sapiens GN=TRAPPC10 PE=1 SV=2	1365.53	14024457	2	0.19897	0.130332	0.0461409	50720000	47550000	53770000	0.0613692
1437000000	1042000000	977100000	971900000	972700000	866900000	572200000	522200000	894900000	HGES[166.9984]AWNLENR	P18669	Phosphoglycerate mutase 1 OS=Homo sapiens GN=PGAM1 PE=1 SV=2	1392.57	14022816	2	0.216064	0.0649341	0.305075	427000000	425000000	456500000	0.0404376
20720000	58330000	50460000	37640000	43960000	60640000	66050000	79360000	65100000	HGGS[166.9984]PQPLATTPLSQEPVNPPSEASPT[181.014]R	Q9UQ35	Serine/arginine repetitive matrix protein 2 OS=Homo sapiens GN=SRRM2 PE=1 SV=2	3012.35	14018246	2	0.459497	0.250615	0.113623	53590000	51790000	55830000	0.037665
39900000	205200000	330900000	97620000	310200000	388400000	433900000	416300000	249400000	HGS[166.9984]GADS[166.9984]DYENTQSGDPLLGLEGK	Q9Y2X7	ARF GTPase-activating protein GIT1 OS=Homo sapiens GN=GIT1 PE=1 SV=2	2607.03	14022485	3	0.760148	0.566965	0.277796	315200000	349800000	342700000	0.0544056
105703	1.00205e+06	6175826	131054	422141	8795922	15490000	3.42906e+06	1.17482e+06	HGS[166.9984]GADSDYENTQSGDPLLGLEGK	Q9Y2X7	ARF GTPase-activating protein GIT1 OS=Homo sapiens GN=GIT1 PE=1 SV=2	2527.07	14019662	3	1.34959	1.57901	1.14917	123400000	104500000	95870000	0.130469
9466906	2.83774e+06	12200000	7884556	824622	10120000	29330000	18880000	3.9217e+06	HGS[166.9984]YEDAVHSGALND	P17987	T-complex protein 1 subunit alpha OS=Homo sapiens GN=TCP1 PE=1 SV=1	1651.6371, 1651.6377	14021979	3	0.5894	0.773035	0.734906	53600000	44560000	54010000	0.105307
8083505	55920000	83650000	17680000	67700000	97230000	151500000	173300000	71560000	HGSGADSDY[243.0297]ENTQSGDPLLGLEGK	Q9Y2X7	ARF GTPase-activating protein GIT1 OS=Homo sapiens GN=GIT1 PE=1 SV=2	2527.06	14016840	2, 3	0.776679	0.660628	0.405444	142700000	101900000	125800000	0.166035
13940000	14520000	18560000	102200000	7774451	6734939	5.05392e+06	124200000	58860000	HGSYEDAVHS[166.9984]GALND	P17987	T-complex protein 1 subunit alpha OS=Homo sapiens GN=TCP1 PE=1 SV=1	1651.64	14019377	2	0.160572	1.40912	0.951541	64620000	67050000	64320000	0.0229159
0	640658	759135	0	0	287350	0	20760000	1.3611e+06	HIKEEPLS[166.9984]EEEPC[160.0307]TSTAIAS[166.9984]PEK	Q9Y2X3	Nucleolar protein 58 OS=Homo sapiens GN=NOP58 PE=1 SV=1	2742.16	14019907	3	0.875282	1.73205	1.5749	32590000	37990000	36510000	0.0781688
0	342173	1.29653e+06	219387	897978	506395	19040000	11040000	4.71968e+06	HIKEEPLS[166.9984]EEEPC[160.0307]TSTAIASPEK	Q9Y2X3	Nucleolar protein 58 OS=Homo sapiens GN=NOP58 PE=1 SV=1	2662.1958, 2662.198	14022757	3	1.2301	0.629347	0.618675	88520000	88420000	78590000	0.0669719
278600000	141400000	560800000	1966000000	27720000	30230000	169200000	631100000	1408000000	HLS[166.9984]AEDFSR	Q08495	Dematin OS=Homo sapiens GN=EPB49 PE=1 SV=3	1141.47	14025996	2, 3	0.654068	1.65766	0.850481	876000000	1162000000	1211000000	0.167067
170000000	131700000	122300000	140500000	135200000	113700000	102800000	88370000	93920000	HLS[166.9984]QEDNDLNK	Q8N4S0	Coiled-coil domain-containing protein 82 OS=Homo sapiens GN=CCDC82 PE=1 SV=2	1392.58	14022877	2	0.178776	0.109342	0.0765943	72020000	88650000	96720000	0.146798
940932	193679	8589400	130000000	0	0	0	136900000	60420000	HLT[181.014]PEPDIVASTK	Q5JSH3	WD repeat-containing protein 44 OS=Homo sapiens GN=WDR44 PE=1 SV=1	1487.71	14020215	2, 3	1.43355	1.73205	1.04308	91620000	84150000	93410000	0.0547414
58540000	72570000	57810000	72140000	66550000	68550000	60940000	36240000	38710000	HPEC[160.0307]YVC[160.0307]TDC[160.0307]GT[181.014]NLK	O00151	PDZ and LIM domain protein 1 OS=Homo sapiens GN=PDLIM1 PE=1 SV=4	1933.73	14017297	2	0.132103	0.0410023	0.300325	50950000	47510000	53670000	0.0608757
2027384	18750000	63650000	10640000	33660000	66080000	70070000	89810000	41970000	HPHDIIDDINSGAVEC[160.0307]PAS	P30050	60S ribosomal protein L12 OS=Homo sapiens GN=RPL12 PE=1 SV=1	2046.92	14017901	3	1.13234	0.756999	0.357316	98510000	126000000	125400000	0.134615
10720000	31470000	26560000	16990000	20110000	27000000	39430000	39360000	22730000	HQDGLPYIDDS[166.9984]PSSSPHLSSK	P11274	Breakpoint cluster region protein OS=Homo sapiens GN=BCR PE=1 SV=2	2347.02	14020191	2	0.4732	0.239717	0.284326	26120000	23570000	29090000	0.105204
36080000	42040000	34900000	29920000	36210000	38850000	33570000	46040000	38210000	HQGVMVGMGQKDS[166.9984]YVGDEAQSK	P60709	Actin, cytoplasmic 1 OS=Homo sapiens GN=ACTB PE=1 SV=1	2431.05	14022267	2	0.101594	0.1311	0.160481	30510000	22610000	27150000	0.148175
87800000	58250000	55000000	67990000	60310000	66460000	49670000	54110000	66850000	HS[166.9984]GIDFK	Q13418	null	883.369	14016880	3	0.269666	0.0626157	0.156794	37080000	38810000	46260000	0.119803
1.03143e+06	26190000	4.06188e+06	6.01907e+06	22310000	2.13806e+06	19900000	59310000	12640000	HS[166.9984]QSMIEDAQLPLEQK	Q13576	Ras GTPase-activating-like protein IQGAP2 OS=Homo sapiens GN=IQGAP2 PE=1 SV=4	1933.87	14024139	3	1.31709	1.05392	0.820236	5725661	9745124	8004684	0.257597
121200000	322200000	386300000	315400000	308200000	322500000	396900000	569400000	500300000	HS[166.9984]SYPAGTEDDEGMGEEPSPFR	Q92934	Bcl2 antagonist of cell death OS=Homo sapiens GN=BAD PE=1 SV=3	2474.94	14016443	2, 3	0.500118	0.0226722	0.177587	268900000	675100000	567100000	0.417691
92030000	74980000	74710000	91540000	66110000	82040000	52440000	76710000	72870000	HSLDS[166.9984]DEEEDDDDGGSSK	O95400	CD2 antigen cytoplasmic tail-binding protein 2 OS=Homo sapiens GN=CD2BP2 PE=1 SV=1	2016.6787, 2016.6797, 2016.681	14025598	2	0.123151	0.16083	0.193731	45170000	48800000	49590000	0.0492581
10050000	38320000	63540000	23710000	23570000	66470000	78590000	87400000	42470000	HSQPS[166.9984]PEPHS[166.9984]PTEPPAWGSSIVK	Q5VZ89	DENN domain-containing protein 4C OS=Homo sapiens GN=DENND4C PE=1 SV=2	2612.12	14024248	3	0.717348	0.652167	0.342629	67870000	58900000	64000000	0.0707506
91200000	95300000	65690000	45840000	108900000	125000000	101300000	7121882	30300000	HSS[166.9984]PHQS[166.9984]EDEEDPR	P13807	Glycogen [starch] synthase, muscle OS=Homo sapiens GN=GYS1 PE=1 SV=2	1809.6091, 1809.6093	14020213	3	0.190848	0.448672	1.06121	31240000	36330000	39330000	0.114773
1271000000	1236000000	1136000000	936900000	1160000000	1131000000	828300000	844600000	975600000	HSSPAC[160.0307]LPPPPK	O95789	Zinc finger MYM-type protein 6 OS=Homo sapiens GN=ZMYM6 PE=1 SV=2	1287.66	14019294	2	0.0576938	0.11274	0.0914676	671800000	770200000	794800000	0.0872928
61170000	48510000	50330000	38160000	30660000	57790000	27740000	68240000	47170000	HT[181.014]DPVQLQAAGR	O75791	GRB2-related adapter protein 2 OS=Homo sapiens GN=GRAP2 PE=1 SV=1	1372.6356, 1372.6365	14024867	2	0.128329	0.331956	0.424496	8137070	12640000	10280000	0.217568
96490000	114700000	73200000	141400000	129300000	80620000	78070000	50550000	65350000	HT[181.014]GPNSPDTANDGFVR	P31943	Heterogeneous nuclear ribonucleoprotein H OS=Homo sapiens GN=HNRNPH1 PE=1 SV=4	1764.73	14022387	2	0.219436	0.274727	0.213019	58160000	43150000	46820000	0.158472
17460000	24260000	16000000	31580000	33140000	14380000	19770000	13950000	16920000	HTDDEMT[181.014]GY[243.0297]VATR	Q16539	Mitogen-activated protein kinase 14 OS=Homo sapiens GN=MAPK14 PE=1 SV=3	1655.58	14018535	2	0.229122	0.394817	0.172406	13030000	13420000	14820000	0.0684245
190000000	160600000	127800000	162600000	185100000	157300000	129200000	101700000	109400000	HTDDEMTGY[243.0297]VATR	Q16539	Mitogen-activated protein kinase 14 OS=Homo sapiens GN=MAPK14 PE=1 SV=3	1575.6129, 1575.6133	14023708, 14026192	2	0.195122	0.0876843	0.125067	57740000	65400000	68330000	0.0856774
301100000	591500000	494400000	341300000	437200000	590300000	394400000	381400000	414000000	HTGC[160.0307]C[160.0307]GDNDPIDVC[160.0307]EIGSK	Q15181	Inorganic pyrophosphatase OS=Homo sapiens GN=PPA1 PE=1 SV=2	2133.86	14021884	3	0.319752	0.275256	0.0413792	397200000	402700000	439300000	0.0554016
101400000	102000000	75680000	99440000	92050000	129200000	101100000	69330000	84840000	HTGPNS[166.9984]PDTANDGFVR	P31943	Heterogeneous nuclear ribonucleoprotein H OS=Homo sapiens GN=HNRNPH1 PE=1 SV=4	1764.73	14016605	2	0.16152	0.183967	0.186702	76250000	77260000	84260000	0.0550407
95570000	66800000	66720000	66490000	71210000	76680000	48680000	61530000	59130000	HTGPNSPDT[181.014]ANDGFVR	P31943	Heterogeneous nuclear ribonucleoprotein H OS=Homo sapiens GN=HNRNPH1 PE=1 SV=4	1764.73	14019140	2	0.217821	0.071363	0.121041	39010000	42360000	41560000	0.0426956
14350000	14530000	8230522	13320000	11360000	11720000	9096746	10420000	8129217	HVDSLSQRS[166.9984]PK	Q9UHD8	Septin-9 OS=Homo sapiens GN=SEPT9 PE=1 SV=2	1333.62	14027498	2	0.289905	0.0859886	0.124791	5934008	6.93747e+06	7666820	0.127081
151291	154762	235106	136409	241729	437274	0	0	30254	HVS[166.9984]TSSDEGSPSASTPMINK	Q7L1W4	Leucine-rich repeat-containing protein 8D OS=Homo sapiens GN=LRRC8D PE=1 SV=1	2111.89	14026841	4	0.262883	0.561694	1.73205	17280000	12970000	5545416	0.497476
42520000000	44310000000	50680000000	65430000000	29530000000	34190000000	36480000000	66800000000	57870000000	HVSS[166.9984]TSSSFLEV	P98194	Calcium-transporting ATPase type 2C member 1 OS=Homo sapiens GN=ATP2C1 PE=1 SV=3	1359.5814, 1359.5818	14016594, 14016801, 14017612, 14018534, 14018989	2, 3	0.0935686	0.453454	0.290056	32370000000	41450000000	41620000000	0.137529
49150000	51310000	32580000	62800000	71570000	42060000	40090000	39510000	43100000	HVSSTSSS[166.9984]FLEV	P98194	Calcium-transporting ATPase type 2C member 1 OS=Homo sapiens GN=ATP2C1 PE=1 SV=3	1359.58	14021212	2	0.231073	0.257681	0.0471198	29520000	27670000	31400000	0.0631568
128600000	104900000	84990000	90950000	90930000	112700000	80520000	109100000	96790000	HVTLPSS[166.9984]PR	Q5T4S7	E3 ubiquitin-protein ligase UBR4 OS=Homo sapiens GN=UBR4 PE=1 SV=1	1073.51	14016691	2	0.205649	0.127943	0.150159	61340000	62900000	70500000	0.0754955
8297292	14030000	16550000	14080000	9176666	17160000	17520000	12980000	12610000	HYS[166.9984]PEDEPSPEAQPIAAYK	Q6ZSR9	Uncharacterized protein FLJ45252 OS=Homo sapiens PE=1 SV=2	2208.95	14021078	3	0.326357	0.298853	0.190275	14650000	14720000	20870000	0.213241
274200000	298300000	197800000	374300000	349900000	298700000	196900000	271700000	235000000	IAAPELHKGDS[166.9984]DS[166.9984]EEDEPTK	Q92733	Proline-rich protein PRCC OS=Homo sapiens GN=PRCC PE=1 SV=1	2327.93	14020763	2	0.204345	0.113159	0.159475	149100000	169000000	171000000	0.0742669
3249449	4.34755e+06	5686892	17170000	654083	0	1897504	40400000	15740000	IAAPELHKGDSDS[166.9984]EEDEPTK	Q92733	Proline-rich protein PRCC OS=Homo sapiens GN=PRCC PE=1 SV=1	2247.97	14019917	2	0.275682	1.63764	1.00812	7458313	12300000	9944974	0.244533
8.25525e+06	22570000	20230000	25460000	24390000	11490000	37190000	23180000	25080000	IAASSS[166.9984]FR	Q99961	Endophilin-A2 OS=Homo sapiens GN=SH3GL1 PE=1 SV=1	918.408	14024001	3	0.451205	0.380264	0.266816	20470000	17840000	24030000	0.149501
336100000	383400000	334700000	323100000	346100000	327700000	352200000	257700000	331900000	IAC[160.0307]DEEFS[166.9984]DS[166.9984]EDEGEGGRR	Q92769	Histone deacetylase 2 OS=Homo sapiens GN=HDAC2 PE=1 SV=2	2317.79	14019519	2, 3	0.0788892	0.0366249	0.15846	112600000	127200000	135800000	0.0936789
45770000	78740000	59770000	96660000	103800000	47780000	79860000	41940000	48910000	IAC[160.0307]EEEFS[166.9984]DS[166.9984]EEEGEGGRK	Q13547	Histone deacetylase 1 OS=Homo sapiens GN=HDAC1 PE=1 SV=1	2317.8179, 2317.8193	14017093	2	0.269383	0.368495	0.35471	56210000	47310000	55590000	0.0936921
331100000	406200000	263400000	276500000	431000000	389500000	234300000	181700000	238900000	IAELC[160.0307]DDPK	P18206	Vinculin OS=Homo sapiens GN=VCL PE=1 SV=4	1060.5	14017766	2	0.214146	0.218669	0.145579	68100000	100200000	109000000	0.2329
30650000	39970000	32920000	31010000	28320000	35110000	25880000	40680000	30270000	IAFDAESEPNNSSGS[166.9984]MEK	Q92556	Engulfment and cell motility protein 1 OS=Homo sapiens GN=ELMO1 PE=1 SV=2	1992.79	14021925	2	0.140815	0.108619	0.235505	19090000	21260000	20940000	0.0573398
1.38955e+06	4.8791e+06	19770000	6.81314e+06	10140000	16330000	35130000	13180000	12780000	IALESEGRPEEQMESDNC[160.0307]S[166.9984]GGDDDWTHLSSK	Q13501	Sequestosome-1 OS=Homo sapiens GN=SQSTM1 PE=1 SV=1	3559.43	14022413	2	1.12469	0.435326	0.628083	51880000	40230000	29050000	0.282663
115100000	110800000	90090000	146400000	158100000	80190000	107200000	63790000	65370000	IAQEIASLS[166.9984]K	Q15311	RalA-binding protein 1 OS=Homo sapiens GN=RALBP1 PE=1 SV=3	1139.57	14019686	2	0.126955	0.327639	0.312481	27000000	33460000	35890000	0.143063
1355000000	1744000000	1154000000	1771000000	1731000000	674300000	1201000000	1320000000	1105000000	IC[160.0307]S[166.9984]FEEAK	P16298		1063.41	14018853	2, 3	0.21158	0.446774	0.0891105	843200000	792200000	877400000	0.0511881
270500000	696100000	777800000	695500000	592200000	721800000	612200000	745800000	761400000	IDASKNEEDEGHSNS[166.9984]SPR	Q14103	Heterogeneous nuclear ribonucleoprotein D0 OS=Homo sapiens GN=HNRNPD PE=1 SV=1	2051.83	14016515	3	0.468446	0.102274	0.116083	556100000	938400000	872700000	0.259055
3.27569e+06	7.80362e+06	8192471	8821992	13170000	8831964	20110000	16710000	10040000	IDDIPGLSDTS[166.9984]PDLSSR	Q9UHW9	Solute carrier family 12 member 6 OS=Homo sapiens GN=SLC12A6 PE=1 SV=2	1867.83	14019730	2	0.425499	0.244042	0.327959	29050000	21420000	31580000	0.193383
3.04541e+06	11150000	13840000	5504473	5117575	11600000	19720000	17040000	10270000	IDEDGENTQIEDTEPMS[166.9984]PVLNSK	Q12888	Tumor suppressor p53-binding protein 1 OS=Homo sapiens GN=TP53BP1 PE=1 SV=2	2641.1182, 2641.122	14022800	2	0.601283	0.490876	0.310671	18390000	18840000	19220000	0.022081
31530000	53930000	49370000	35420000	54100000	55870000	48130000	39150000	39000000	IDENS[166.9984]DKEMEVEESPEK	Q8N3X1	Formin-binding protein 4 OS=Homo sapiens GN=FNBP4 PE=1 SV=3	2087.8335, 2087.8357	14019356	2	0.263397	0.233795	0.124211	30420000	31760000	40090000	0.153686
1.05835e+06	1.2843e+06	1.16668e+06	661707	548919	521522	0	1.98415e+06	1.19651e+06	IDIS[166.9984]PSTFR	Q9Y2W1	Thyroid hormone receptor-associated protein 3 OS=Homo sapiens GN=THRAP3 PE=1 SV=2	1115.51	14022766	3	0.0966055	0.128686	0.942325	42850000	35410000	30030000	0.178341
211900000	183300000	136900000	95550000	201900000	238700000	107200000	55930000	108100000	IDIS[166.9984]PSTLR	Q9NYF8	Bcl-2-associated transcription factor 1 OS=Homo sapiens GN=BCLAF1 PE=1 SV=2	1081.53	14020319	2	0.213402	0.415952	0.330317	37100000	40190000	39380000	0.0411987
3.92906e+06	4.09698e+06	4776307	4.9052e+06	4.15865e+06	3.95806e+06	4.66637e+06	11110000	1608340	IDS[166.9984]TEVIYQPR	Q15831	Serine/threonine-protein kinase STK11 OS=Homo sapiens GN=STK11 PE=1 SV=1	1400.64	14026724	3	0.105123	0.114986	0.836997	86270000	67190000	52810000	0.244121
30380000	34910000	30360000	38460000	28720000	15040000	31480000	39870000	35720000	IDYIAGLDS[166.9984]R	P07741	Adenine phosphoribosyltransferase OS=Homo sapiens GN=APRT PE=1 SV=2	1202.54	14018928	2	0.0822119	0.429279	0.117542	17780000	17760000	13040000	0.168643
249700000	292300000	246500000	235600000	217300000	230800000	220500000	268900000	248400000	IEDVGS[166.9984]DEEDDSGK	P08238	Heat shock protein HSP 90-beta OS=Homo sapiens GN=HSP90AB1 PE=1 SV=4	1574.5729, 1574.574	14016490	2	0.0972821	0.0416341	0.0987833	163400000	167700000	163300000	0.0152425
13200000	23270000	26910000	19380000	25100000	32630000	37590000	31340000	32640000	IEDVGS[166.9984]DEEDDSGKDK	P08238	Heat shock protein HSP 90-beta OS=Homo sapiens GN=HSP90AB1 PE=1 SV=4	1817.695, 1817.6959	14017870	2	0.336156	0.258549	0.0974063	29560000	28670000	35120000	0.112333
341800000	426500000	375000000	283800000	331400000	366800000	305000000	265900000	311500000	IEDVTPIPSDS[166.9984]TR	P62263	40S ribosomal protein S14 OS=Homo sapiens GN=RPS14 PE=1 SV=3	1509.68	14016667	2, 3	0.111987	0.127238	0.0838594	240800000	221900000	262400000	0.0838436
213100000	204000000	160500000	209000000	177300000	199700000	155000000	219600000	208000000	IEDVTPIPSDS[166.9984]TRR	P62263	40S ribosomal protein S14 OS=Homo sapiens GN=RPS14 PE=1 SV=3	1665.7827, 1665.7832	14016813	2, 3	0.146013	0.0834209	0.177343	119200000	127400000	151200000	0.125352
88340000	401100000	879400000	323500000	981700000	1116000000	2034000000	1743000000	1154000000	IEENS[166.9984]LKEEESIEGEK	Q14839	Chromodomain-helicase-DNA-binding protein 4 OS=Homo sapiens GN=CHD4 PE=1 SV=2	1942.85	14018349	2, 3	0.873162	0.525521	0.272762	2540000000	2627000000	2691000000	0.0289354
8759417	10480000	13320000	3.11545e+06	3.62865e+06	11870000	23520000	20100000	9628529	IEEVLS[166.9984]PEGS[166.9984]PSK	Q9UEY8	Gamma-adducin OS=Homo sapiens GN=ADD3 PE=1 SV=1	1531.63	14024311	2	0.212204	0.791819	0.407779	28240000	23770000	21510000	0.139756
40840000	32540000	34250000	40710000	49180000	37210000	31450000	32770000	32370000	IEEVLSPEGS[166.9984]PSKS[166.9984]PSK	Q9UEY8	Gamma-adducin OS=Homo sapiens GN=ADD3 PE=1 SV=1	1930.84	14019715	2	0.122157	0.145269	0.0210225	29660000	20740000	20820000	0.215966
74570000	116000000	78480000	73920000	104800000	114500000	57630000	22980000	39660000	IEEVLSPEGSPS[166.9984]K	Q9UEY8	Gamma-adducin OS=Homo sapiens GN=ADD3 PE=1 SV=1	1451.66	14016732	2	0.25506	0.216812	0.432252	54170000	57080000	85820000	0.266307
62470000	71900000	84460000	64810000	63170000	85610000	69830000	99220000	60720000	IEEVLSPEGSPS[166.9984]KS[166.9984]PSK	Q9UEY8	Gamma-adducin OS=Homo sapiens GN=ADD3 PE=1 SV=1	1930.84	14017264	2	0.151242	0.175699	0.262704	54920000	54860000	65160000	0.101683
7891416	14830000	11430000	33710000	9947007	5634198	8539678	12780000	7.01116e+06	IEEVLSPEGSPSKSPS[166.9984]K	Q9UEY8	Gamma-adducin OS=Homo sapiens GN=ADD3 PE=1 SV=1	1850.8771, 1850.8779	14028245	2	0.304777	0.920193	0.316485	5131554	3725968	5691722	0.20882
121200000	99270000	79610000	90950000	107900000	102500000	62430000	51100000	73870000	IES[166.9984]DEEEDFENVGK	Q96T23	Remodeling and spacing factor 1 OS=Homo sapiens GN=RSF1 PE=1 SV=2	1719.66	14019694	2	0.207998	0.0862016	0.182258	55210000	58760000	60700000	0.047817
18680000	21550000	13830000	6960014	20860000	18560000	12750000	8452480	14410000	IES[166.9984]LEQEK	O14974	Protein phosphatase 1 regulatory subunit 12A OS=Homo sapiens GN=PPP1R12A PE=1 SV=1	1055.46	14020720	2	0.216542	0.481921	0.258999	5936926	5306134	6075176	0.0710177
283800000	221100000	199000000	150200000	248500000	180500000	252900000	118000000	197600000	IES[166.9984]PKLER	Q92598	Heat shock protein 105 kDa OS=Homo sapiens GN=HSPH1 PE=1 SV=1	1051.52	14018592	2	0.187484	0.260741	0.357856	58050000	77620000	80100000	0.167935
2.24125e+06	2.7645e+06	12590000	2223988	1.40317e+06	2.03544e+06	2067177	2.21247e+06	4.37646e+06	IES[166.9984]YEGR	O95772	MLN64 N-terminal domain homolog OS=Homo sapiens GN=STARD3NL PE=1 SV=1	933.37	14019591	4, 5	0.993935	0.227775	0.44825	599000000	511100000	273500000	0.365112
74880000	94260000	72850000	56120000	75680000	65280000	60160000	34160000	66290000	IFVGGLS[166.9984]PDTPEEK	Q14103	Heterogeneous nuclear ribonucleoprotein D0 OS=Homo sapiens GN=HNRNPD PE=1 SV=1	1568.72	14020888	2	0.146519	0.148973	0.318628	34540000	34260000	33830000	0.010454
1410404	16410000	13060000	219100000	7.6447e+06	3.34778e+06	9707865	7316870	14590000	IGDT[181.014]C[160.0307]DNNQDIDEDGHQNNLDNC[160.0307]PYVPNANQADHDK	P07996	Thrombospondin-1 OS=Homo sapiens GN=THBS1 PE=1 SV=2	4205.65	14017674	2	0.764873	1.60817	0.351765	5313365	7053957	8993013	0.258523
4.00462e+06	36500000	23490000	14440000	32000000	20770000	40890000	32890000	21270000	IGDTC[160.0307]DNNQDIDEDGHQNNLDNC[160.0307]PYVPNANQADHDK	P07996	Thrombospondin-1 OS=Homo sapiens GN=THBS1 PE=1 SV=2	4125.684, 4125.6846	14024842	3	0.766699	0.396959	0.311378	16450000	30610000	20050000	0.328993
0	4.4826e+06	5526166	573478	5790667	5027625	7.3214e+06	3.11151e+06	2324857	IGELGAPEVWGLS[166.9984]PK	Q8N5F7	NF-kappa-B-activating protein OS=Homo sapiens GN=NKAP PE=1 SV=1	1632.8	14024227	3	0.880034	0.742068	0.631761	17490000	16780000	17980000	0.0346422
113000000	114900000	88280000	64800000	93580000	83300000	38690000	28080000	83180000	IGFGS[166.9984]FVEK	P05556	Integrin beta-1 OS=Homo sapiens GN=ITGB1 PE=1 SV=2	1063.48	14020403	2	0.14091	0.181037	0.584885	46420000	44530000	47570000	0.0332429
3.66442e+06	7545217	4999850	8500198	9006491	8.18106e+06	7351052	4720395	6533107	IGHHS[166.9984]TSDDSSAYRS[166.9984]VDEVNYWDK	P12694	2-oxoisovalerate dehydrogenase subunit alpha, mitochondrial OS=Homo sapiens GN=BCKDHA PE=1 SV=2	2928.15	14023044	2	0.364895	0.0486113	0.217094	5.08986e+06	4595948	6200501	0.155189
17730000	24970000	24410000	18250000	19590000	35420000	14960000	12930000	14560000	IGLPHS[166.9984]IK	Q14498	RNA-binding protein 39 OS=Homo sapiens GN=RBM39 PE=1 SV=2	944.495	14018927	2	0.180067	0.391065	0.0759939	13840000	19080000	18370000	0.166267
97560000	77990000	89020000	70230000	73900000	98700000	62100000	78490000	68090000	IGNFS[166.9984]TDIK	P13796	Plastin-2 OS=Homo sapiens GN=LCP1 PE=1 SV=6	1074.49	14024476	2, 3	0.111253	0.191329	0.119225	44590000	51260000	51060000	0.0774864
5.39022e+06	20500000	22010000	12040000	21740000	25580000	29400000	26120000	22040000	IGPPS[166.9984]PGDDEEEAAAAAGAPAAAGATGDLASAQLGGAPNR	Q02447	Transcription factor Sp3 OS=Homo sapiens GN=SP3 PE=1 SV=3	3651.66	14023403	3	0.575609	0.352669	0.142621	20110000	23730000	27900000	0.163015
44600000	35560000	25640000	13860000	37890000	37520000	30920000	10610000	26540000	IGS[166.9984]DPLAYEPK	P19634	Sodium/hydrogen exchanger 1 OS=Homo sapiens GN=SLC9A1 PE=1 SV=2	1269.58	14019585	2	0.268906	0.462692	0.47106	8721738	9854265	10610000	0.0976882
3419416	4.01063e+06	5194540	7.53439e+06	8299651	5777663	5380395	7.26436e+06	4.03194e+06	IGS[166.9984]GVER	P52272	Heterogeneous nuclear ribonucleoprotein M OS=Homo sapiens GN=HNRNPM PE=1 SV=3	797.35376, 797.3552	14023748	2	0.214796	0.179495	0.29207	2.54973e+06	2645558	4.13633e+06	0.286011
66700000	94380000	76720000	91720000	83800000	37740000	61160000	82040000	70840000	IHMS[166.9984]GPK	Q09666	Neuroblast differentiation-associated protein AHNAK OS=Homo sapiens GN=AHNAK PE=1 SV=2	849.368	14017517	2	0.176804	0.410053	0.146457	46740000	50480000	43450000	0.0750139
209200000	581300000	570800000	302600000	553800000	594800000	493200000	665600000	591300000	IHPST[181.014]SASQEFYEPGLEPSATAK	Q8NF91	Nesprin-1 OS=Homo sapiens GN=SYNE1 PE=1 SV=4	2527.14	14022945	3	0.466905	0.32704	0.148232	363000000	443700000	472000000	0.132698
16510000	19740000	23450000	25550000	28180000	28100000	26660000	27500000	18110000	IHQDSES[166.9984]GDELSSSSTEQIR	Q8IWW6	Rho GTPase-activating protein 12 OS=Homo sapiens GN=ARHGAP12 PE=1 SV=1	2284.95	14018930	2	0.174511	0.0548407	0.215684	20600000	16610000	18750000	0.107046
52460000	3.09352e+06	4.47563e+06	62950000	5557138	2540601	6866523	30020000	58990000	IHRAS[166.9984]DPGLPAEEPK	P27708	CAD protein OS=Homo sapiens GN=CAD PE=1 SV=3	1696.8	14027043	2	1.40488	1.43734	0.817169	35230000	41800000	41500000	0.0938907
45470000	62040000	41030000	53710000	56070000	25880000	43010000	28960000	43830000	IHS[166.9984]PIIR	O60885	Bromodomain-containing protein 4 OS=Homo sapiens GN=BRD4 PE=1 SV=2	915.483	14022143	2	0.223641	0.371306	0.216543	19170000	22280000	15560000	0.176974
304500000	420700000	338500000	128500000	475200000	529700000	385700000	134100000	208400000	IIESIIEES[166.9984]QK	Q5JSH3	WD repeat-containing protein 44 OS=Homo sapiens GN=WDR44 PE=1 SV=1	1368.67	14017331	2	0.168496	0.576001	0.532544	107500000	116800000	141400000	0.143691
149600000	110400000	100800000	91820000	107000000	121800000	81920000	102500000	102000000	IIYGGS[166.9984]VTGATC[160.0307]K	P60174	Triosephosphate isomerase OS=Homo sapiens GN=TPI1 PE=1 SV=3	1406.64	14017191	2	0.214963	0.140263	0.122968	58870000	71020000	70360000	0.102356
1465000000	1112000000	1008000000	1104000000	974900000	1165000000	793900000	919600000	897300000	IKDEDHS[166.9984]PTFENSDC[160.0307]TLK	Q6UB98	Ankyrin repeat domain-containing protein 12 OS=Homo sapiens GN=ANKRD12 PE=1 SV=3	2215.92	14021085	2	0.200451	0.0897639	0.0770669	431000000	525800000	517600000	0.106876
251800000	237000000	207300000	287400000	277400000	145600000	231600000	167400000	225600000	ILEGDNGMDS[166.9984]DMEEEADDGSK	Q9H8G2	Caspase activity and apoptosis inhibitor 1 OS=Homo sapiens GN=CAAP1 PE=1 SV=2	2336.8386, 2336.84	14016504	2	0.0976667	0.334204	0.170322	141300000	173100000	178100000	0.121586
18390000	18530000	16720000	31690000	27040000	11170000	20770000	20150000	17530000	ILEQQNSSRT[181.014]LEK	Q16181	Septin-7 OS=Homo sapiens GN=SEPT7 PE=1 SV=2	1625.7871, 1625.7878	14021200	2	0.0563213	0.461764	0.0882706	14910000	13460000	20930000	0.241043
5185000000	5662000000	4007000000	4434000000	4931000000	4881000000	4847000000	4232000000	3452000000	ILGQS[166.9984]SPEK	P29374	AT-rich interactive domain-containing protein 4A OS=Homo sapiens GN=ARID4A PE=1 SV=3	1038.49	14016947	3	0.172051	0.0576275	0.167375	4097000000	5349000000	4223000000	0.151296
12890000	157900000	223800000	30450000	286400000	346800000	330600000	117200000	162000000	ILGSAS[166.9984]PEEEQEKPILDRPTR	Q7Z422	SUZ domain-containing protein 1 OS=Homo sapiens GN=SZRD1 PE=1 SV=1	2445.2	14017867	4	0.820341	0.759194	0.553588	132200000	159900000	149700000	0.0951295
617600000	548400000	887200000	780800000	771100000	674200000	779100000	583900000	887000000	ILIPS[166.9984]DIESSK	P30414	NK-tumor recognition protein OS=Homo sapiens GN=NKTR PE=1 SV=2	1281.63	14017877	3	0.261551	0.0794375	0.204841	315500000	384900000	382400000	0.109068
65200000	92990000	70220000	86320000	71940000	68850000	79300000	68970000	79860000	ILLVDS[166.9984]PGMGNADDEQQEEGTSSK	Q9UKN8	General transcription factor 3C polypeptide 4 OS=Homo sapiens GN=GTF3C4 PE=1 SV=2	2600.1	14023257	2	0.194514	0.123155	0.0806393	56560000	66150000	63320000	0.0794611
203700000	415800000	361200000	373800000	354600000	403000000	347700000	316600000	764300000	ILNDLSS[166.9984]DAPGVPR	P16220	Cyclic AMP-responsive element-binding protein 1 OS=Homo sapiens GN=CREB1 PE=1 SV=2	1533.73	14023046	3	0.336897	0.0646232	0.52496	245100000	546400000	498000000	0.376434
5379106	8669737	18310000	23800000	6811452	11040000	14650000	18950000	32480000	ILRLS[166.9984]T[181.014]FEK	O94804	Serine/threonine-protein kinase 10 OS=Homo sapiens GN=STK10 PE=1 SV=1	1266.59	14020180	2	0.623037	0.637008	0.422427	35320000	48390000	45350000	0.158983
91710000	98830000	83640000	102700000	84570000	108400000	86900000	112300000	88600000	ILSQS[166.9984]TDSLNMR	Q92974	Rho guanine nucleotide exchange factor 2 OS=Homo sapiens GN=ARHGEF2 PE=1 SV=4	1444.65	14023763	3	0.0831565	0.126258	0.148013	91430000	125300000	122200000	0.165735
1.62636e+06	42524.9	3.84152e+06	1253524	1.26e+06	3030921	9026142	11870000	1.84911e+06	INISEGNC[160.0307]PER	Q15365	Poly(rC)-binding protein 1 OS=Homo sapiens GN=PCBP1 PE=1 SV=2	1288.59	14025896	3	1.03888	0.55424	0.68114	23390000	26460000	22700000	0.0827681
412902	11760000	27610000	3.74889e+06	17190000	22420000	34320000	39190000	19550000	IPATEQTNQVIEKAS[166.9984]DSEEPEEK	Q9C0E8	Protein lunapark OS=Homo sapiens GN=LNP PE=1 SV=2	2652.19	14019276	2, 3	1.03013	0.666422	0.329704	40400000	38380000	35950000	0.0582623
35920000	19700000	15530000	33420000	18420000	20000000	31290000	23130000	14140000	IQEQESS[166.9984]GEEDSDLSPEER	Q6NXS1	Putative protein phosphatase inhibitor 2-like protein 3 OS=Homo sapiens GN=PPP1R2P3 PE=5 SV=1	2243.8792, 2243.881	14022331	2	0.4542	0.344185	0.375365	13310000	13840000	15480000	0.0796148
46140000	30760000	29470000	68540000	41810000	22800000	83180000	93630000	76380000	IQIWDT[181.014]AGQER	P59190	Ras-related protein Rab-15 OS=Homo sapiens GN=RAB15 PE=1 SV=1	1396.62	14018061	3	0.261573	0.517724	0.102956	25280000	27840000	30820000	0.0990941
2663674	8626318	23060000	28020000	0	0	10600000	52000000	22150000	IQPQPPDEDGDHS[166.9984]DKEDEQPQVVVLK	Q96AT1	Uncharacterized protein KIAA1143 OS=Homo sapiens GN=KIAA1143 PE=1 SV=2	3022.37	14019049	2	0.915917	1.73205	0.756229	6970901	7.18665e+06	7.70721e+06	0.051936
1.00748e+06	4259916	30070000	380439	6531703	18740000	50720000	61210000	25480000	IQQFDDGGS[166.9984]DEEDIWEEK	Q5H9R7	Serine/threonine-protein phosphatase 6 regulatory subunit 3 OS=Homo sapiens GN=PPP6R3 PE=1 SV=2	2219.8643, 2219.8665	14016837	3	1.35185	1.09287	0.400962	130700000	128700000	113300000	0.0766397
896100000	726300000	491900000	291700000	836700000	736300000	599100000	287800000	334500000	IQQNQS[166.9984]IR	O75116	Rho-associated protein kinase 2 OS=Homo sapiens GN=ROCK2 PE=1 SV=4	1066.5022, 1066.5029	14022781	2	0.28798	0.466644	0.412346	159400000	158000000	182300000	0.0819098
37360000	41780000	24600000	13930000	34140000	42160000	24490000	18630000	20660000	IQQNT[181.014]FTR	P21333	Filamin-A OS=Homo sapiens GN=FLNA PE=1 SV=4	1087.49	14022157	2	0.257982	0.483665	0.139968	21960000	18830000	27990000	0.203077
56580000	49790000	37810000	54070000	61550000	40360000	37230000	26960000	29560000	IQVT[181.014]LR	Q8NF91	Nesprin-1 OS=Homo sapiens GN=SYNE1 PE=1 SV=4	809.427	14019817	2	0.197749	0.206691	0.170864	18710000	22370000	28020000	0.203632
696600000	552200000	359300000	87710000	574200000	657800000	368400000	44280000	157300000	IRTS[166.9984]PTFR	P62750	60S ribosomal protein L23a OS=Homo sapiens GN=RPL23A PE=1 SV=1	1057.52	14016619	2	0.315708	0.699834	0.865897	46530000	48660000	60400000	0.144019
5.46834e+06	18510000	23250000	10640000	27920000	26940000	26320000	23550000	23970000	IS[166.9984]DAELEAELEK	Q8WUX9	Charged multivesicular body protein 7 OS=Homo sapiens GN=CHMP7 PE=1 SV=1	1426.63	14023553	2	0.584912	0.444554	0.0606525	23910000	20830000	25260000	0.0973115
0	104117	1.36258e+06	705.835	312838	2324437	1.05114e+06	650958	556912	IS[166.9984]MSEVDLNVAAPK	Q09666	Neuroblast differentiation-associated protein AHNAK OS=Homo sapiens GN=AHNAK PE=1 SV=2	1553.73	14021775	4	1.55128	1.43427	0.348524	151700000	124800000	117400000	0.137473
108300000	119300000	94120000	114000000	114000000	94140000	98770000	107400000	98880000	IS[166.9984]TFEK	Q13003	Glutamate receptor, ionotropic kainate 3 OS=Homo sapiens GN=GRIK3 PE=1 SV=3	804.353	14018685	2	0.117712	0.106781	0.0486912	47480000	59750000	59420000	0.125846
101900000	166400000	91510000	150400000	137200000	91580000	116500000	149700000	109000000	IS[166.9984]VVSATK	Q9UKV3	Apoptotic chromatin condensation inducer in the nucleus OS=Homo sapiens GN=ACIN1 PE=1 SV=2	884.448	14021269	2	0.338282	0.244184	0.173189	94070000	92940000	94310000	0.00780175
64890000	42940000	39310000	46830000	40620000	71400000	29810000	33610000	36480000	ISAES[166.9984]PTGLPSHK	Q96C24	Synaptotagmin-like protein 4 OS=Homo sapiens GN=SYTL4 PE=1 SV=2	1403.66	14021646	2	0.282185	0.307404	0.100474	16350000	16390000	18310000	0.0658318
80960000	176700000	192200000	130300000	149600000	196600000	241200000	219200000	180300000	ISNLS[166.9984]PEEEQGLWK	Q5HYJ3	Protein FAM76B OS=Homo sapiens GN=FAM76B PE=1 SV=3	1709.78	14021113	3	0.401795	0.214695	0.144397	168200000	190900000	186900000	0.0665788
87890000	77190000	103900000	113000000	76670000	85070000	71200000	111600000	132400000	ISQSEDEES[166.9984]IVGDGETK	O75324	Stannin OS=Homo sapiens GN=SNN PE=1 SV=1	1902.78	14025735	3	0.14993	0.207685	0.29618	26470000	73420000	80250000	0.487589
19990000	43290000	36180000	35960000	40880000	59060000	38130000	34230000	34710000	ISS[166.9984]FETFGSSQLPDK	Q14005	Pro-interleukin-16 OS=Homo sapiens GN=IL16 PE=1 SV=4	1722.76	14024817	3	0.360182	0.268604	0.0595878	43270000	40180000	45400000	0.0611099
12880000	19990000	29060000	33900000	18670000	24140000	31010000	38820000	26670000	ISS[166.9984]KS[166.9984]PGHMVILDQTK	Q9NWH9	SAFB-like transcription modulator OS=Homo sapiens GN=SLTM PE=1 SV=2	1900.87	14017714	3	0.392851	0.301722	0.19141	27880000	22720000	36340000	0.237278
[truncated: 1,817 more rows]

## Sheet: Table S7
Processed Phosphoproteomics Data File
[truncated: 2,954 more rows]

## Sheet: Table S8
Posterior Probabilities and FDR Calculations
[truncated: 2,859 more rows]

## Sheet: Table S9
KSEA Kinase Scores
[truncated: 101 more rows]

## Sheet: Table S10
KSEA Kinase-Substrate Dataset
[truncated: 339 more rows]
